# Supplementary material for: 14-Hy­droxy-8,14-secogammacera-7-ene-3,21-dione from the bark of Lansium domesticum Corr
Source: Acta Crystallogr Sect E Struct Rep Online. 2010 Jun 9;66(Pt 7):o1621. doi: 10.1107/S1600536810021136 (PMC3006935; doi:10.1107/S1600536810021136)
Supplement: Supplementary file 2 [file e-66-o1621-Isup2.hkl]

# 
# h,k,l, Fc-squared, Fo-squared, sigma(Fo-squared) and status flag 
# 
data_I
_shelx_title '  P212121' 
_shelx_refln_list_code          4 
_shelx_F_calc_maximum      210.28 
_exptl_crystal_F_000      1008.00 
_reflns_d_resolution_high  0.7697 
 
loop_ 
 _symmetry_equiv_pos_as_xyz 
 'x, y, z' 
 '-x+1/2, -y, z+1/2' 
 '-x, y+1/2, -z+1/2' 
 'x+1/2, -y+1/2, -z' 
 
_cell_length_a    11.8841 
_cell_length_b    14.8301 
_cell_length_c    15.2755 
_cell_angle_alpha  90.000 
_cell_angle_beta   90.000 
_cell_angle_gamma  90.000 
 
_shelx_F_squared_multiplier     1.000 
 
loop_ 
 _refln_index_h 
 _refln_index_k 
 _refln_index_l 
 _refln_F_squared_calc 
 _refln_F_squared_meas 
 _refln_F_squared_sigma 
 _refln_observed_status 
   2   0   0    38980.70    34547.35    620.72 o 
   4   0   0     2647.54     2578.64     53.92 o 
   6   0   0       26.19        9.64      6.36 o 
   8   0   0     1586.07     1463.88     49.74 o 
  10   0   0      545.75      529.45     28.88 o 
  12   0   0       16.10       17.29     12.72 o 
  14   0   0      569.99      642.92     76.16 o 
   1   1   0     1770.07     1722.08     34.52 o 
   2   1   0    37337.68    35292.01    447.92 o 
   3   1   0     2816.31     2801.81     58.91 o 
   4   1   0    16000.02    16125.93    226.24 o 
   5   1   0      229.32      296.42     11.37 o 
   6   1   0      561.07      554.56     14.31 o 
   7   1   0       18.67       10.09      4.30 o 
   8   1   0     1500.27     1490.20     29.45 o 
   9   1   0       16.63       13.97      5.38 o 
  10   1   0       21.48       60.70      8.62 o 
  11   1   0       15.59       18.35      6.80 o 
  12   1   0        8.71       26.71      8.01 o 
  13   1   0       16.07       12.85      9.03 o 
  14   1   0       37.81       12.89     11.20 o 
  15   1   0      120.57      181.22     20.27 o 
   0   2   0     9561.27     9377.66    205.83 o 
   1   2   0      290.47      272.46      6.78 o 
   2   2   0      500.24      528.51     10.25 o 
   3   2   0     4171.97     4345.48     59.17 o 
   4   2   0     2177.80     2142.47     33.06 o 
   5   2   0      951.99      976.40     19.26 o 
   6   2   0      845.18      948.01     19.98 o 
   7   2   0     1203.33     1261.37     29.52 o 
   8   2   0     1343.15     1370.95     28.04 o 
   9   2   0      885.25      935.75     23.10 o 
  10   2   0        0.08        5.39      5.25 o 
  11   2   0      124.21      137.10     12.37 o 
  12   2   0        7.06       20.38      9.19 o 
  13   2   0       26.87       16.58      8.98 o 
  14   2   0        5.92       23.78     10.29 o 
  15   2   0       29.68       41.14     12.56 o 
   1   3   0       80.93       82.75      4.11 o 
   2   3   0       85.61       77.30      5.17 o 
   3   3   0      535.11      534.79     11.77 o 
   4   3   0      250.99      303.29      9.68 o 
   5   3   0     4525.28     4554.23     64.99 o 
   6   3   0     6060.52     6225.02    118.55 o 
   7   3   0       59.12       52.02      6.24 o 
   8   3   0      669.51      668.80     21.26 o 
   9   3   0     1207.43     1177.35     26.71 o 
  10   3   0      162.97      126.40     10.43 o 
  11   3   0      591.78      599.49     22.00 o 
  12   3   0        0.10        0.42      7.48 o 
  13   3   0       25.57       26.86      9.64 o 
  14   3   0      126.82      126.33     16.17 o 
  15   3   0        5.91       14.19      9.85 o 
   0   4   0      105.66      117.35      9.16 o 
   1   4   0     1239.95     1211.31     21.28 o 
   2   4   0     5419.47     5549.22     74.18 o 
   3   4   0      344.78      362.69     10.93 o 
   4   4   0      498.73      565.57     14.54 o 
   5   4   0      124.00      137.91      7.88 o 
   6   4   0       48.61       57.47      6.14 o 
   7   4   0       72.36       71.87      7.68 o 
   8   4   0        5.80       12.15      6.03 o 
   9   4   0       57.46       64.65      7.90 o 
  10   4   0      426.35      368.96     19.18 o 
  11   4   0       58.32       44.05      9.58 o 
  12   4   0      131.20      108.35     19.06 o 
  13   4   0      386.70      353.34     24.52 o 
  14   4   0      468.38      532.97     38.73 o 
  15   4   0      294.06      383.54     41.97 o 
   1   5   0     1705.18     1772.49     30.02 o 
   2   5   0     2305.00     2355.89     35.26 o 
   3   5   0     6909.81     7198.17    106.10 o 
   4   5   0     1861.59     1987.26     38.69 o 
   5   5   0     2231.74     2193.77     36.31 o 
   6   5   0       70.91       73.99      6.88 o 
   7   5   0        6.81        9.24      4.61 o 
   8   5   0       12.71       -1.97      5.66 o 
   9   5   0     1194.56     1101.69     30.69 o 
  10   5   0      476.89      458.46     19.37 o 
  11   5   0      814.68      768.43     27.18 o 
  12   5   0      102.23      106.93     12.33 o 
  13   5   0       23.42       38.86     12.78 o 
  14   5   0       19.10       21.11      9.71 o 
   0   6   0      421.55      400.08     48.89 o 
   1   6   0      604.50      638.51     14.97 o 
   2   6   0     3472.18     3782.28     53.90 o 
   3   6   0     2067.95     2250.07     35.49 o 
   4   6   0      368.18      397.03     14.45 o 
   5   6   0        5.93        6.95      4.81 o 
   6   6   0      145.19      149.34      9.57 o 
   7   6   0       23.26       19.79      5.34 o 
   8   6   0      161.90      157.73     10.75 o 
   9   6   0       76.83       63.03      8.15 o 
  10   6   0        4.04        3.64      5.66 o 
  11   6   0      176.07      209.33     15.77 o 
  12   6   0       44.11       44.44      9.61 o 
  13   6   0       34.65       35.32     10.89 o 
  14   6   0       16.29       21.19     10.85 o 
   1   7   0      101.84      154.75      8.29 o 
   2   7   0      955.94     1047.22     22.15 o 
   3   7   0     1023.69      994.65     19.96 o 
   4   7   0     2114.65     2250.59     39.24 o 
   5   7   0       29.57       29.11      5.92 o 
   6   7   0      710.26      704.87     20.61 o 
   7   7   0      119.97      119.45      9.24 o 
   8   7   0      534.92      494.40     17.91 o 
   9   7   0      311.06      295.55     18.72 o 
  10   7   0       25.65       17.06      6.86 o 
  11   7   0      292.20      285.50     18.42 o 
  12   7   0        0.93       -6.29      6.69 o 
  13   7   0       10.30       18.74      8.78 o 
  14   7   0        0.50        2.45     14.66 o 
   0   8   0      619.86      698.88     27.73 o 
   1   8   0       41.47       40.84      7.16 o 
   2   8   0       96.82      133.39      8.56 o 
   3   8   0       30.02       32.35      4.85 o 
   4   8   0     1647.81     1656.11     30.15 o 
   5   8   0       22.66       24.47      5.16 o 
   6   8   0      285.10      301.69     15.46 o 
   7   8   0      273.31      282.29     15.90 o 
   8   8   0      228.40      209.13     12.84 o 
   9   8   0        0.44       -2.62      6.84 o 
  10   8   0       73.89       67.85     10.11 o 
  11   8   0        9.50       -3.78      8.24 o 
  12   8   0      101.07       89.02     12.11 o 
  13   8   0      160.29      172.60     18.96 o 
  14   8   0        1.26       11.19     14.72 o 
   1   9   0      433.08      435.59     16.48 o 
   2   9   0       11.47       14.36      4.83 o 
   3   9   0      317.62      330.01     13.18 o 
   4   9   0      252.72      265.37     12.09 o 
   5   9   0      402.87      443.39     15.18 o 
   6   9   0       44.28       48.54      6.82 o 
   7   9   0       43.73       36.73      6.74 o 
   8   9   0       45.34       53.85      9.08 o 
   9   9   0       25.49       15.78      7.16 o 
  10   9   0       37.64       34.75      9.62 o 
  11   9   0       63.58       53.88     12.05 o 
  12   9   0       79.84       93.91     14.45 o 
  13   9   0       48.07       36.23     12.19 o 
   0  10   0       72.35       72.93     15.25 o 
   1  10   0       92.24      101.87      8.29 o 
   2  10   0        2.27        9.75      4.17 o 
   3  10   0       42.88       21.99      4.87 o 
   4  10   0        6.48        8.81      4.90 o 
   5  10   0       64.77       67.52      7.48 o 
   6  10   0        3.08        1.55      4.93 o 
   7  10   0      117.18      112.11     10.02 o 
   8  10   0      362.31      430.85     21.35 o 
   9  10   0        3.64        1.80      6.41 o 
  10  10   0       13.16       11.46      8.59 o 
  11  10   0       32.97       32.54     12.45 o 
  12  10   0      170.31      227.55     20.80 o 
  13  10   0      158.05      205.81     21.18 o 
   1  11   0        5.03        3.77      4.79 o 
   2  11   0      110.61      120.76      8.71 o 
   3  11   0      133.09      106.43      9.33 o 
   4  11   0      600.36      593.92     19.95 o 
   5  11   0       53.33       41.93      7.81 o 
   6  11   0      951.54      922.61     26.74 o 
   7  11   0       37.81       44.11      8.91 o 
   8  11   0      447.57      441.85     22.08 o 
   9  11   0      624.99      682.71     27.65 o 
  10  11   0       17.36       11.94     12.79 o 
  11  11   0       66.36       64.13     15.06 o 
  12  11   0        0.88       -5.99     16.22 o 
   0  12   0      975.65     1013.89     32.41 o 
   1  12   0      326.89      303.86     13.43 o 
   2  12   0      379.21      342.25     18.93 o 
   3  12   0        5.38       12.13      6.41 o 
   4  12   0      376.63      348.12     20.43 o 
   5  12   0        3.78       -0.60      5.86 o 
   6  12   0       12.57       12.06      7.06 o 
   7  12   0        1.51       12.77      7.44 o 
   8  12   0      167.19      203.09     15.81 o 
   9  12   0      108.23      126.89     13.58 o 
  10  12   0        0.49        3.98      9.22 o 
  11  12   0        6.84       22.16     12.90 o 
  12  12   0       31.08       59.99     16.32 o 
   1  13   0       38.06       37.19      7.40 o 
   2  13   0        1.14       -5.22      5.03 o 
   3  13   0      290.10      292.70     16.38 o 
   4  13   0        2.09       -4.11      5.75 o 
   5  13   0       55.13       91.23     12.54 o 
   6  13   0       24.77       18.45      7.86 o 
   7  13   0      324.93      347.89     23.31 o 
   8  13   0       34.64       21.26      9.96 o 
   9  13   0        6.34       -9.83      8.91 o 
  10  13   0        1.56       -5.71     10.36 o 
  11  13   0       52.19       13.11     12.80 o 
   0  14   0      792.53      819.49     62.17 o 
   1  14   0       29.16       31.83     14.04 o 
   2  14   0       16.26        5.10     11.63 o 
   3  14   0       86.61       39.29     22.28 o 
   4  14   0        3.39        0.28      7.54 o 
   5  14   0       51.91       38.39     11.08 o 
   6  14   0        2.64       -5.03      7.12 o 
   7  14   0       18.99       26.07     10.11 o 
   8  14   0       57.45       42.35     11.67 o 
   9  14   0       51.85       84.07     16.65 o 
  10  14   0        2.34       31.00     13.84 o 
   1  15   0      148.90      189.67     28.79 o 
   2  15   0      153.21      103.58     32.31 o 
   3  15   0      274.96      288.10     31.48 o 
   4  15   0       15.87        2.73     11.96 o 
   5  15   0       83.65       71.04     17.76 o 
   6  15   0       12.41       18.20     13.23 o 
   7  15   0       39.48       30.16     13.26 o 
   8  15   0       27.76       15.83     12.78 o 
   9  15   0       21.88       -2.86     18.76 o 
   0  16   0      390.47      377.18     52.01 o 
   1  16   0      834.34      962.22     66.89 o 
   2  16   0      169.60      186.42     26.68 o 
   3  16   0       54.45       64.31     18.55 o 
   4  16   0        5.66        9.46     15.36 o 
   5  16   0      138.83      117.54     22.75 o 
   6  16   0      112.74      122.11     23.29 o 
   7  16   0      191.89      161.28     42.93 o 
   8  16   0       37.10       69.16     28.09 o 
   1  17   0      196.74      177.53     29.44 o 
   2  17   0       80.33       67.93     35.15 o 
   3  17   0      120.32      170.72     38.77 o 
   4  17   0      144.01      168.58     45.48 o 
   5  17   0      158.52      161.49     25.82 o 
   6  17   0       29.69       14.34     15.80 o 
   7  17   0       28.43       18.60     16.34 o 
   0  18   0      439.35      354.62     53.32 o 
   1  18   0       81.54       56.66     20.51 o 
   2  18   0      381.29      379.12     49.15 o 
   3  18   0      118.92      120.07     25.34 o 
   4  18   0        1.73        0.87     14.01 o 
   5  18   0      469.52      515.34     77.64 o 
   1  19   0      128.90      146.15     40.44 o 
   2  19   0       35.53       49.88     23.40 o 
   1   0   1       45.48       45.07      2.81 o 
   2   0   1     2399.00     2167.82     32.99 o 
   3   0   1     4932.74     4783.41     64.19 o 
   4   0   1     3815.78     3977.91     55.66 o 
   5   0   1       19.93       28.31      4.20 o 
   6   0   1     5630.53     5949.99     83.28 o 
   7   0   1      231.03      233.27     10.95 o 
   8   0   1      556.00      687.51     18.17 o 
   9   0   1       34.55       19.40      5.48 o 
  10   0   1        0.22        1.55      5.56 o 
  11   0   1       43.47       41.86      8.86 o 
  12   0   1        0.02       -8.81      5.87 o 
  13   0   1       22.39       26.18      9.59 o 
  14   0   1      148.59      133.75     23.93 o 
  15   0   1        4.52        1.51      8.96 o 
   0   1   1      215.92      199.25      4.38 o 
   1   1   1     5797.76     5593.17     55.50 o 
   2   1   1    27906.84    26948.09    262.50 o 
   3   1   1     3151.32     3121.45     32.34 o 
   4   1   1     3113.11     3344.62     33.85 o 
   5   1   1      439.83      507.79      8.93 o 
   6   1   1     1681.58     1750.66     21.49 o 
   7   1   1      320.10      341.27      9.33 o 
   8   1   1      269.97      240.15      9.11 o 
   9   1   1       48.50       61.32      5.37 o 
  10   1   1      528.71      535.92     13.54 o 
  11   1   1      543.45      570.63     16.53 o 
  12   1   1      347.52      347.17     14.32 o 
  13   1   1       27.63       24.96      7.00 o 
  14   1   1       97.16      123.02     11.78 o 
  15   1   1       68.89       71.56     10.15 o 
   0   2   1     6274.95     6190.75    109.22 o 
   1   2   1      671.85      658.76      8.07 o 
   2   2   1     8532.59     8341.64     79.49 o 
   3   2   1     1532.84     1537.39     18.71 o 
   4   2   1     1382.66     1327.68     16.77 o 
   5   2   1     2455.59     2475.87     29.94 o 
   6   2   1     2169.34     2245.74     27.25 o 
   7   2   1       72.76       53.83      4.26 o 
   8   2   1      375.38      343.69     10.01 o 
   9   2   1       48.50       52.95      5.18 o 
  10   2   1      584.57      612.49     14.26 o 
  11   2   1       24.95       27.38      5.11 o 
  12   2   1      212.91      215.55     12.07 o 
  13   2   1      264.55      284.91     18.92 o 
  14   2   1       27.48       30.30      7.46 o 
  15   2   1      158.96      184.37     14.07 o 
   0   3   1     4137.81     4068.42     53.63 o 
   1   3   1     3208.82     3171.51     31.80 o 
   2   3   1      452.23      441.08      7.23 o 
   3   3   1     2090.16     2131.26     24.96 o 
   4   3   1     1086.50     1163.87     14.84 o 
   5   3   1      120.38      124.77      6.24 o 
   6   3   1      997.16      986.53     14.68 o 
   7   3   1       32.45       36.63      3.90 o 
   8   3   1      190.33      209.11      8.06 o 
   9   3   1      176.61      146.12      7.31 o 
  10   3   1      428.86      451.80     13.72 o 
  11   3   1      225.87      245.44     10.88 o 
  12   3   1      157.65      135.47      9.33 o 
  13   3   1       26.95       19.06      6.60 o 
  14   3   1       22.84       23.87      7.26 o 
  15   3   1       60.44       61.11      9.42 o 
   0   4   1      429.48      422.71      9.04 o 
   1   4   1     1136.90     1145.70     13.13 o 
   2   4   1     1532.43     1439.54     18.11 o 
   3   4   1      379.12      376.32      7.05 o 
   4   4   1      364.00      365.03      7.97 o 
   5   4   1      996.97     1110.61     15.40 o 
   6   4   1      646.44      643.41     11.97 o 
   7   4   1      268.52      265.72      8.64 o 
   8   4   1     1102.06     1057.72     17.12 o 
   9   4   1      401.84      376.34     13.65 o 
  10   4   1       57.40       52.34      5.50 o 
  11   4   1      596.08      534.14     16.86 o 
  12   4   1      130.69      133.67      9.61 o 
  13   4   1       64.10       60.81      8.36 o 
  14   4   1      189.43      189.33     13.76 o 
  15   4   1       23.66       38.09      8.49 o 
   0   5   1       68.94       64.62      4.38 o 
   1   5   1     4203.54     4448.48     42.90 o 
   2   5   1     4928.20     5075.62     51.11 o 
   3   5   1     1237.61     1299.01     16.84 o 
   4   5   1      204.07      216.13      6.63 o 
   5   5   1       14.90        5.78      2.28 o 
   6   5   1     1974.31     2022.92     24.99 o 
   7   5   1     1383.50     1433.84     21.19 o 
   8   5   1      605.42      630.71     13.58 o 
   9   5   1      452.99      412.34     12.28 o 
  10   5   1      450.71      451.20     14.34 o 
  11   5   1      184.64      165.42      9.47 o 
  12   5   1      244.53      266.30     13.48 o 
  13   5   1       93.44       95.55      9.35 o 
  14   5   1        7.05        8.55      6.49 o 
   0   6   1      363.00      436.75     11.19 o 
   1   6   1     4373.75     4732.67     46.12 o 
   2   6   1      678.38      709.63     11.06 o 
   3   6   1       36.90       42.79      3.52 o 
   4   6   1       79.31       85.19      4.51 o 
   5   6   1      243.16      284.35      8.17 o 
   6   6   1       17.49        9.90      2.82 o 
   7   6   1      301.42      286.58      9.43 o 
   8   6   1      285.28      289.11     10.40 o 
   9   6   1      611.43      570.14     14.86 o 
  10   6   1       95.01       94.75      7.21 o 
  11   6   1      156.59      170.77      9.62 o 
  12   6   1        1.77       -1.82      4.90 o 
  13   6   1      224.98      226.89     13.69 o 
  14   6   1        7.28        8.38      7.33 o 
   0   7   1     1486.18     1719.74     29.27 o 
   1   7   1     1903.83     2065.26     23.13 o 
   2   7   1      468.24      486.06      9.19 o 
   3   7   1      551.18      620.38     10.45 o 
   4   7   1      577.84      577.90     10.51 o 
   5   7   1      574.54      581.31     11.10 o 
   6   7   1      355.04      377.76     10.22 o 
   7   7   1      438.26      450.77     14.76 o 
   8   7   1      351.10      305.82     14.18 o 
   9   7   1      352.38      355.63     12.28 o 
  10   7   1      176.93      155.39      8.96 o 
  11   7   1       74.50       70.67      7.08 o 
  12   7   1       71.03       79.65     11.61 o 
  13   7   1      120.46      129.45     11.72 o 
  14   7   1       49.67       27.79      8.79 o 
   0   8   1      101.55      109.40      6.72 o 
   1   8   1      408.96      460.60      8.69 o 
   2   8   1       21.26       28.11      3.15 o 
   3   8   1      779.30      800.90     12.68 o 
   4   8   1      230.05      225.17      7.95 o 
   5   8   1      883.59      853.05     14.28 o 
   6   8   1      212.52      228.27      8.99 o 
   7   8   1       99.05       85.53      6.27 o 
   8   8   1      322.42      309.80     11.37 o 
   9   8   1       74.31       75.86      6.42 o 
  10   8   1      743.83      757.99     21.16 o 
  11   8   1        1.78        2.00      4.83 o 
  12   8   1      124.00      135.47     10.70 o 
  13   8   1       51.09       51.80      9.64 o 
  14   8   1        1.18       -0.85      8.17 o 
   0   9   1      573.54      601.13     14.91 o 
   1   9   1      157.29      170.85      6.58 o 
   2   9   1       39.94       50.14      3.98 o 
   3   9   1       44.37       46.73      4.85 o 
   4   9   1      125.51      117.57      5.93 o 
   5   9   1       46.31       41.82      4.40 o 
   6   9   1      544.71      520.31     13.54 o 
   7   9   1      613.96      581.68     14.28 o 
   8   9   1      679.91      676.29     14.96 o 
   9   9   1       17.27       25.50      5.58 o 
  10   9   1       28.63       28.15      6.22 o 
  11   9   1       22.30       17.67      6.47 o 
  12   9   1      382.03      409.11     19.09 o 
  13   9   1      194.64      221.40     17.56 o 
   0  10   1     1474.99     1576.06     28.90 o 
   1  10   1       61.25       59.08      4.38 o 
   2  10   1      618.94      619.14     11.45 o 
   3  10   1       93.12      120.12      6.25 o 
   4  10   1      172.34      194.67      7.68 o 
   5  10   1       41.46       34.79      5.36 o 
   6  10   1      116.18      119.74      7.28 o 
   7  10   1       19.38       22.79      4.84 o 
   8  10   1      237.99      231.23     10.51 o 
   9  10   1      257.03      231.99     12.41 o 
  10  10   1        9.18       14.03      6.37 o 
  11  10   1       50.72       62.94      9.61 o 
  12  10   1       66.55       64.38      9.54 o 
  13  10   1      144.50      169.13     14.50 o 
   0  11   1      258.99      277.59     12.27 o 
   1  11   1      222.37      231.92      8.00 o 
   2  11   1      423.85      449.54     12.40 o 
   3  11   1      527.48      502.57     13.14 o 
   4  11   1      432.38      463.63     12.76 o 
   5  11   1       17.73       13.87      4.30 o 
   6  11   1      111.48       91.34      6.80 o 
   7  11   1       29.72       30.01      5.58 o 
   8  11   1       68.32       60.98      6.92 o 
   9  11   1        1.56       -6.65      4.84 o 
  10  11   1      136.96      134.39     12.70 o 
  11  11   1       59.80       66.09      9.95 o 
  12  11   1       22.51       33.93      8.16 o 
   0  12   1       16.45       19.52      6.24 o 
   1  12   1      149.96      154.24      7.44 o 
   2  12   1      416.36      410.01     12.06 o 
   3  12   1       42.07       45.76      5.12 o 
   4  12   1      576.92      527.56     14.90 o 
   5  12   1      499.34      505.38     15.61 o 
   6  12   1        8.54        2.30      4.37 o 
   7  12   1      238.56      232.44     14.76 o 
   8  12   1       72.15       56.46      7.99 o 
   9  12   1        7.88        8.15      6.30 o 
  10  12   1       79.53       81.19     10.53 o 
  11  12   1       44.00       60.44     10.83 o 
  12  12   1      299.33      327.94     21.13 o 
   0  13   1       14.24       11.54      7.00 o 
   1  13   1       67.05       63.48      8.54 o 
   2  13   1      125.32      121.62      9.07 o 
   3  13   1      284.46      274.40     13.83 o 
   4  13   1       17.47       15.79      4.72 o 
   5  13   1       41.33       50.13      9.53 o 
   6  13   1      150.99      148.77     10.20 o 
   7  13   1       43.96       48.47      8.21 o 
   8  13   1       90.03      110.51     10.60 o 
   9  13   1       25.64       26.28      7.54 o 
  10  13   1      121.67      123.82     21.52 o 
  11  13   1      199.62      238.29     20.11 o 
   0  14   1        2.77       -4.52      6.26 o 
   1  14   1      122.80      130.61     12.89 o 
   2  14   1       49.82       43.72      6.64 o 
   3  14   1      781.79      801.91     25.65 o 
   4  14   1      238.43      257.33     15.82 o 
   5  14   1        7.60        3.30      5.89 o 
   6  14   1      133.93      130.55     11.37 o 
   7  14   1       44.77       42.55      8.44 o 
   8  14   1       52.34       47.55      9.98 o 
   9  14   1       45.70       43.20     10.14 o 
  10  14   1       86.05       85.21     13.45 o 
   0  15   1       64.50       60.13     17.37 o 
   1  15   1      421.90      455.30     27.18 o 
   2  15   1      281.52      258.12     22.38 o 
   3  15   1       70.43       75.20     12.94 o 
   4  15   1      190.42      162.33     17.38 o 
   5  15   1      225.72      239.24     16.03 o 
   6  15   1       26.66       30.08     11.71 o 
   7  15   1       32.93       34.25     11.39 o 
   8  15   1      100.95      119.66     14.77 o 
   9  15   1       60.99       74.74     13.03 o 
   0  16   1      103.83      126.13     23.47 o 
   1  16   1       15.51       -1.61      9.66 o 
   2  16   1      219.78      183.78     18.79 o 
   3  16   1      341.47      308.38     26.89 o 
   4  16   1       19.40       34.22     11.32 o 
   5  16   1       90.57       98.20     14.75 o 
   6  16   1       13.97       31.69     11.19 o 
   7  16   1      147.98      143.45     18.32 o 
   8  16   1       71.86       77.34     17.87 o 
   0  17   1       95.91      111.17     22.56 o 
   1  17   1      377.99      368.82     26.41 o 
   2  17   1       36.11       22.11     10.74 o 
   3  17   1      246.02      261.60     22.86 o 
   4  17   1      120.75      120.12     16.63 o 
   5  17   1       63.39       60.45     17.46 o 
   6  17   1       12.34        5.88     13.93 o 
   7  17   1        6.38       12.85     12.41 o 
   0  18   1        0.32        5.56     14.42 o 
   1  18   1      123.32      119.70     20.92 o 
   2  18   1       54.76       45.27     12.88 o 
   3  18   1       45.43       27.93     11.67 o 
   4  18   1      163.83      186.48     20.46 o 
   5  18   1       95.42       90.27     18.32 o 
   0  19   1      335.53      380.10     41.23 o 
   1  19   1       32.59        6.97     12.60 o 
   2  19   1      193.97      199.25     22.11 o 
   0   0   2    44219.55    40502.80    726.61 o 
   1   0   2     8015.08     7847.90    100.11 o 
   2   0   2     8479.00     8059.79    103.71 o 
   3   0   2       28.51       19.61      2.96 o 
   4   0   2     1282.91     1319.43     22.36 o 
   5   0   2       18.94       18.20      5.77 o 
   6   0   2       29.59       17.65      4.16 o 
   7   0   2       64.85       60.81      7.39 o 
   8   0   2        2.22        2.42      4.29 o 
   9   0   2       19.77       20.00      5.62 o 
  10   0   2      145.65      142.98     10.72 o 
  11   0   2      198.36      226.35     17.60 o 
  12   0   2        7.82       -2.14      7.91 o 
  13   0   2      196.63      194.80     16.60 o 
  14   0   2      167.67      179.95     19.19 o 
  15   0   2       67.95       76.85     21.67 o 
   0   1   2      790.81      774.75     14.63 o 
   1   1   2     5327.25     5052.34     50.85 o 
   2   1   2     1665.64     1580.03     17.46 o 
   3   1   2     3166.60     3213.19     31.81 o 
   4   1   2     5619.07     5599.78     53.79 o 
   5   1   2      460.84      433.47      8.17 o 
   6   1   2     2763.28     2832.92     31.36 o 
   7   1   2       76.00       71.51      4.71 o 
   8   1   2      126.91      143.66      6.88 o 
   9   1   2      218.78      212.02      8.44 o 
  10   1   2       61.24       49.31      5.56 o 
  11   1   2        6.61        3.19      4.48 o 
  12   1   2      130.36      139.20     10.09 o 
  13   1   2      106.61      110.15      9.38 o 
  14   1   2      119.38      130.18     11.92 o 
  15   1   2        3.13        7.89      6.82 o 
   0   2   2     1240.85     1198.47     19.70 o 
   1   2   2     1052.56     1058.46     11.51 o 
   2   2   2      482.75      444.57      6.98 o 
   3   2   2      750.92      771.05     11.41 o 
   4   2   2      827.54      859.26     12.42 o 
   5   2   2       18.40        8.10      2.62 o 
   6   2   2     1423.78     1494.18     20.17 o 
   7   2   2      110.06      107.40      5.50 o 
   8   2   2      553.59      569.36     12.11 o 
   9   2   2       45.37       50.45      5.12 o 
  10   2   2      129.11      134.65      8.00 o 
  11   2   2      181.22      174.12     10.06 o 
  12   2   2      160.61      164.09     10.22 o 
  13   2   2       92.68      103.17     10.28 o 
  14   2   2       29.64       32.17      7.74 o 
  15   2   2       22.79       18.19      7.27 o 
   0   3   2       51.17       60.09      6.34 o 
   1   3   2     1885.62     1869.63     20.16 o 
   2   3   2      315.53      327.58      6.09 o 
   3   3   2      819.22      806.73     13.22 o 
   4   3   2     1882.00     1949.10     26.91 o 
   5   3   2     1443.37     1406.15     18.64 o 
   6   3   2     2156.02     2234.13     27.46 o 
   7   3   2     1144.18     1212.51     18.56 o 
   8   3   2      327.04      349.37     10.57 o 
   9   3   2      579.51      558.44     13.50 o 
  10   3   2      268.16      310.59     11.60 o 
  11   3   2       37.02       46.82      6.00 o 
  12   3   2       27.85       27.81      5.95 o 
  13   3   2       95.93      105.23      9.65 o 
  14   3   2       58.60       81.65     10.45 o 
  15   3   2      125.83      133.42     12.61 o 
   0   4   2      938.49      944.76     15.57 o 
   1   4   2     4582.92     4620.16     46.05 o 
   2   4   2     2458.68     2554.34     27.48 o 
   3   4   2      890.59      941.64     13.71 o 
   4   4   2      949.69     1053.41     14.17 o 
   5   4   2     1323.98     1345.50     18.54 o 
   6   4   2      279.43      305.92      9.11 o 
   7   4   2      183.65      188.17      8.40 o 
   8   4   2      190.55      170.18      7.89 o 
   9   4   2      718.79      757.94     15.35 o 
  10   4   2       27.98       36.39      5.31 o 
  11   4   2       41.49       41.02      5.74 o 
  12   4   2       20.59       13.45      5.32 o 
  13   4   2       21.97       21.18      6.45 o 
  14   4   2       48.78       43.89      9.52 o 
  15   4   2      299.43      334.54     20.74 o 
   0   5   2     2608.62     2869.90     40.74 o 
   1   5   2     1382.72     1438.86     17.30 o 
   2   5   2     1625.73     1696.07     19.02 o 
   3   5   2     1116.58     1141.21     14.66 o 
   4   5   2      339.09      355.67      8.17 o 
   5   5   2      411.19      420.30      8.89 o 
   6   5   2       36.39       53.63      4.47 o 
   7   5   2      172.09      184.07      7.43 o 
   8   5   2      307.05      310.42     11.34 o 
   9   5   2       65.09       67.36      7.34 o 
  10   5   2       30.30       32.00      5.60 o 
  11   5   2      113.99       94.49      7.64 o 
  12   5   2        3.35        8.90      5.29 o 
  13   5   2       63.98       61.71      8.29 o 
  14   5   2       39.96       44.62      8.20 o 
   0   6   2      509.94      541.54     11.76 o 
   1   6   2      587.47      631.24      9.29 o 
   2   6   2      842.78      930.48     12.55 o 
   3   6   2      244.81      258.01      7.08 o 
   4   6   2     3062.82     3304.54     37.04 o 
   5   6   2      619.51      659.62     12.10 o 
   6   6   2      638.30      631.95     11.95 o 
   7   6   2      716.23      670.98     13.77 o 
   8   6   2      211.37      226.73      8.91 o 
   9   6   2      553.57      530.80     18.28 o 
  10   6   2       53.78       57.60      6.27 o 
  11   6   2      119.07      116.75      8.71 o 
  12   6   2      164.36      174.92     10.93 o 
  13   6   2       19.20       17.74      6.40 o 
  14   6   2       30.15       23.52      7.37 o 
   0   7   2     2554.35     2749.79     41.11 o 
   1   7   2      994.83     1018.04     13.45 o 
   2   7   2     3324.40     3705.57     38.06 o 
   3   7   2     2573.19     2727.63     31.30 o 
   4   7   2     1867.78     1972.28     23.78 o 
   5   7   2      235.71      239.10      7.93 o 
   6   7   2      426.50      439.26     11.43 o 
   7   7   2     1090.94     1045.60     19.88 o 
   8   7   2      148.43      132.46      9.57 o 
   9   7   2      229.44      226.78     10.11 o 
  10   7   2      326.65      349.15     13.81 o 
  11   7   2       79.84       80.19      7.79 o 
  12   7   2      183.04      167.40     12.38 o 
  13   7   2       44.99       56.33      9.45 o 
  14   7   2      106.33      107.52     11.57 o 
   0   8   2       55.44       62.28      5.20 o 
   1   8   2      572.57      629.30     10.21 o 
   2   8   2     1157.54     1208.47     16.04 o 
   3   8   2       38.40       44.18      4.20 o 
   4   8   2      399.01      423.69      9.71 o 
   5   8   2      312.13      347.49     10.19 o 
   6   8   2      127.64      133.39      8.08 o 
   7   8   2      883.85      877.48     15.78 o 
   8   8   2       19.98       17.07      4.48 o 
   9   8   2      209.63      206.98     10.39 o 
  10   8   2      118.75      122.60      8.94 o 
  11   8   2      112.62      135.38      9.74 o 
  12   8   2       80.87       72.83      9.32 o 
  13   8   2      356.81      350.30     18.19 o 
   0   9   2      268.72      276.26     10.23 o 
   1   9   2      120.02      125.95      5.30 o 
   2   9   2     1367.34     1399.21     18.34 o 
   3   9   2       44.99       40.50      3.94 o 
   4   9   2      435.84      458.18     16.17 o 
   5   9   2       17.22       12.37      3.57 o 
   6   9   2      139.51      118.86      6.97 o 
   7   9   2       22.81       17.85      4.49 o 
   8   9   2      199.31      195.18      9.49 o 
   9   9   2      466.09      433.48     20.09 o 
  10   9   2       34.16       37.63      6.96 o 
  11   9   2      511.50      502.39     21.40 o 
  12   9   2       68.21       70.88     10.24 o 
  13   9   2       15.34       14.94      8.11 o 
   0  10   2      159.22      159.35      9.98 o 
   1  10   2      221.84      241.70      9.10 o 
   2  10   2      312.55      340.03      8.89 o 
   3  10   2      247.50      251.60      8.97 o 
   4  10   2      351.81      380.31     12.12 o 
   5  10   2      190.76      176.41      8.29 o 
   6  10   2      423.87      401.14     12.72 o 
   7  10   2      216.40      220.21      9.93 o 
   8  10   2     1096.24     1080.37     20.46 o 
   9  10   2       38.38       32.77      6.26 o 
  10  10   2      569.44      532.27     19.04 o 
  11  10   2      105.06      110.34     10.12 o 
  12  10   2        9.67        1.48      6.84 o 
  13  10   2       30.31       36.97     10.16 o 
   0  11   2     2827.24     2944.75     47.30 o 
   1  11   2      268.17      289.20      9.47 o 
   2  11   2     1154.79     1106.61     17.86 o 
   3  11   2       45.82       45.20      4.82 o 
   4  11   2      757.54      752.55     14.93 o 
   5  11   2       14.74       19.59      4.52 o 
   6  11   2      136.32      133.04      8.01 o 
   7  11   2      184.56      172.80      9.70 o 
   8  11   2       50.66       52.60      6.99 o 
   9  11   2      267.49      234.13     13.84 o 
  10  11   2      101.21      102.69     10.93 o 
  11  11   2       10.68       10.01      7.47 o 
  12  11   2      223.17      216.80     17.60 o 
   0  12   2     3128.94     3303.98     80.63 o 
   1  12   2      194.87      190.28      9.62 o 
   2  12   2     2247.53     2221.77     31.43 o 
   3  12   2      151.84      152.58      8.40 o 
   4  12   2     1320.75     1290.63     22.58 o 
   5  12   2      388.56      434.92     15.38 o 
   6  12   2      100.31      139.21      9.50 o 
   7  12   2      135.88      100.69      8.79 o 
   8  12   2      208.96      207.43     12.79 o 
   9  12   2       22.36       14.58      6.64 o 
  10  12   2       11.33       29.99      7.54 o 
  11  12   2       39.75       35.07      9.13 o 
   0  13   2      579.82      543.20     24.60 o 
   1  13   2      251.93      247.50     12.23 o 
   2  13   2      346.21      375.41     17.57 o 
   3  13   2      193.37      195.98     12.36 o 
   4  13   2      810.30      722.73     22.27 o 
   5  13   2       12.41       31.47      6.52 o 
   6  13   2       56.63       41.80      7.32 o 
   7  13   2       44.69       43.19      7.70 o 
   8  13   2        2.41        0.26      5.94 o 
   9  13   2       10.20       14.43      7.69 o 
  10  13   2       18.16       21.64      8.28 o 
  11  13   2       37.77       24.73      9.58 o 
   0  14   2      659.39      648.48     41.06 o 
   1  14   2      248.22      235.96     13.62 o 
   2  14   2        8.73       10.02      6.04 o 
   3  14   2      200.49      202.04     17.74 o 
   4  14   2      676.20      637.55     22.34 o 
   5  14   2      142.09      140.24     11.74 o 
   6  14   2       62.71       52.59      8.64 o 
   7  14   2      420.64      457.21     19.08 o 
   8  14   2       26.94       29.85      8.33 o 
   9  14   2       85.44       95.67     13.60 o 
  10  14   2      130.26      159.37     17.19 o 
   0  15   2       87.29       75.79     14.21 o 
   1  15   2       53.12       49.31      9.00 o 
   2  15   2      171.92      170.53     13.52 o 
   3  15   2      217.19      211.95     17.18 o 
   4  15   2       84.84       69.81     10.12 o 
   5  15   2        8.20       15.22      8.16 o 
   6  15   2      242.58      286.83     18.69 o 
   7  15   2      107.14       96.67     13.49 o 
   8  15   2       13.15       10.33      9.03 o 
   9  15   2        7.87        6.73      9.09 o 
   0  16   2        0.30        3.12     12.23 o 
   1  16   2       39.97       43.94     11.96 o 
   2  16   2      295.59      259.60     21.68 o 
   3  16   2      118.84       99.18     15.05 o 
   4  16   2       27.91       17.23     10.03 o 
   5  16   2       15.25        7.71      9.87 o 
   6  16   2      123.50      153.37     19.40 o 
   7  16   2       24.12       13.99     10.72 o 
   8  16   2      133.25      162.24     19.37 o 
   0  17   2        3.24       19.55     15.24 o 
   1  17   2        5.15       -1.85     10.18 o 
   2  17   2       72.28       79.67     14.71 o 
   3  17   2       90.14       72.24     13.88 o 
   4  17   2       35.73       33.44     11.28 o 
   5  17   2       60.85       68.66     14.44 o 
   6  17   2      115.60      138.97     28.24 o 
   7  17   2       41.57       54.70     15.90 o 
   0  18   2      120.76      119.00     24.95 o 
   1  18   2       12.01       17.70     10.78 o 
   2  18   2      102.24      106.81     16.46 o 
   3  18   2       41.76       20.65     10.94 o 
   4  18   2       88.96       59.09     14.03 o 
   5  18   2      201.15      205.63     28.09 o 
   0  19   2       65.93       64.19     21.23 o 
   1  19   2       17.06       44.27     13.43 o 
   2  19   2       54.55       66.76     14.97 o 
   1   0   3     5418.40     5491.43     71.76 o 
   2   0   3      127.04      106.24      4.52 o 
   3   0   3        0.04        1.02      2.35 o 
   4   0   3     2797.61     2759.67     40.82 o 
   5   0   3      673.06      709.36     15.42 o 
   6   0   3     1314.10     1281.16     24.32 o 
   7   0   3     1400.17     1521.98     30.54 o 
   8   0   3      357.99      297.11     15.61 o 
   9   0   3       52.55       45.89      6.65 o 
  10   0   3     2120.32     1858.92     42.25 o 
  11   0   3      118.85      109.94     11.93 o 
  12   0   3       77.86       68.76     11.78 o 
  13   0   3       54.59       53.78     10.45 o 
  14   0   3       59.27       69.82     13.91 o 
  15   0   3        1.50        6.19      9.31 o 
   0   1   3      260.38      262.37     10.81 o 
   1   1   3     2139.04     2108.69     23.21 o 
   2   1   3      611.48      580.28      8.52 o 
   3   1   3      149.31      167.16      5.19 o 
   4   1   3      534.24      483.60      8.06 o 
   5   1   3      985.12      967.23     14.28 o 
   6   1   3      297.77      314.72      8.05 o 
   7   1   3      233.69      207.00      7.32 o 
   8   1   3       37.29       23.26      3.79 o 
   9   1   3       24.79       31.30      4.34 o 
  10   1   3      123.84      124.01      8.42 o 
  11   1   3      108.85      108.37      8.72 o 
  12   1   3       23.42       17.28      5.56 o 
  13   1   3       78.40       83.41      8.85 o 
  14   1   3       38.84       50.57      8.03 o 
  15   1   3       29.57       52.93      9.14 o 
   0   2   3     1475.52     1448.73     21.60 o 
   1   2   3      670.54      654.74      8.69 o 
   2   2   3     3048.41     2920.62     30.33 o 
   3   2   3     1623.43     1648.81     19.28 o 
   4   2   3     5782.69     5934.06     57.19 o 
   5   2   3       12.64       15.55      2.69 o 
   6   2   3      206.30      223.33      6.99 o 
   7   2   3      500.91      476.25     13.31 o 
   8   2   3       63.95       82.36      5.28 o 
   9   2   3       69.13       83.65      6.21 o 
  10   2   3      157.84      161.56      9.05 o 
  11   2   3       60.88       75.71      7.28 o 
  12   2   3       88.69       99.04      8.70 o 
  13   2   3      231.96      262.88     17.09 o 
  14   2   3       35.80       25.13      7.60 o 
  15   2   3       26.99       46.56      9.16 o 
   0   3   3       31.29       26.46      4.64 o 
   1   3   3     7216.06     7161.33     65.96 o 
   2   3   3      306.01      305.19      5.76 o 
   3   3   3      102.72      104.04      4.30 o 
   4   3   3      348.06      380.11      9.73 o 
   5   3   3       54.36       53.39      4.33 o 
   6   3   3      333.70      355.36      9.27 o 
   7   3   3     1036.10     1007.51     19.86 o 
   8   3   3     1487.00     1521.63     22.40 o 
   9   3   3       40.66       28.41      4.60 o 
  10   3   3      190.08      184.58      9.17 o 
  11   3   3       25.87       24.53      5.44 o 
  12   3   3       41.88       39.96      6.52 o 
  13   3   3      148.47      154.80     10.69 o 
  14   3   3       28.55       31.78      7.31 o 
  15   3   3      201.45      207.62     15.98 o 
   0   4   3     1364.65     1443.97     25.28 o 
   1   4   3       36.26       20.70      2.54 o 
   2   4   3     1532.64     1500.20     17.94 o 
   3   4   3     2110.98     2181.71     23.84 o 
   4   4   3     1454.29     1473.81     19.07 o 
   5   4   3     1508.83     1527.71     19.38 o 
   6   4   3     1250.25     1247.01     20.35 o 
   7   4   3      160.19      160.49      7.25 o 
   8   4   3      123.76      121.82      6.88 o 
   9   4   3       55.10       43.06      5.22 o 
  10   4   3      586.62      602.72     16.08 o 
  11   4   3       22.55       23.86      5.63 o 
  12   4   3       21.57       12.84      5.44 o 
  13   4   3      197.82      188.23     11.68 o 
  14   4   3        1.15       -5.46      5.57 o 
   0   5   3     2797.78     2775.90     44.49 o 
   1   5   3     6057.33     6399.25     63.22 o 
   2   5   3      506.87      561.35      9.34 o 
   3   5   3      434.36      452.55      8.57 o 
   4   5   3      144.21      134.04      5.29 o 
   5   5   3       57.37       64.59      4.39 o 
   6   5   3      117.78      143.81      6.48 o 
   7   5   3     1109.87     1069.63     18.30 o 
   8   5   3      527.12      552.12     13.13 o 
   9   5   3      580.62      583.77     16.53 o 
  10   5   3      224.50      199.61      9.98 o 
  11   5   3      391.89      366.65     14.58 o 
  12   5   3       10.00        0.90      4.74 o 
  13   5   3       11.26       10.25      5.75 o 
  14   5   3        6.24       13.67      6.36 o 
   0   6   3      852.06     1035.51     18.04 o 
   1   6   3     1598.66     1690.60     20.26 o 
   2   6   3      104.09      134.40      5.20 o 
   3   6   3      147.62      153.89      5.98 o 
   4   6   3       18.62       19.46      2.90 o 
   5   6   3      203.32      196.50      7.33 o 
   6   6   3      534.61      519.56     12.65 o 
   7   6   3      163.58      161.26      7.23 o 
   8   6   3      153.87      131.91      7.76 o 
   9   6   3      169.20      173.99      9.40 o 
  10   6   3       93.29       89.54      7.21 o 
  11   6   3       31.13       32.87      5.74 o 
  12   6   3        5.50        1.28      5.16 o 
  13   6   3       87.93       91.53     10.30 o 
  14   6   3       20.51       27.16      7.80 o 
   0   7   3     2341.23     2673.08     39.94 o 
   1   7   3      185.99      193.18      5.92 o 
   2   7   3     1025.79     1143.33     19.16 o 
   3   7   3      772.49      818.93     12.20 o 
   4   7   3      298.40      312.15      9.59 o 
   5   7   3      630.67      624.55     15.08 o 
   6   7   3        5.51       -0.99      2.91 o 
   7   7   3      846.68      855.50     15.95 o 
   8   7   3      253.91      260.94     11.00 o 
   9   7   3     1367.27     1327.56     25.50 o 
  10   7   3       90.12       87.69      7.74 o 
  11   7   3      232.47      210.84     11.45 o 
  12   7   3       16.21       21.93      6.46 o 
  13   7   3       71.58       57.89      9.01 o 
  14   7   3      217.68      227.44     15.46 o 
   0   8   3      357.46      405.22     15.58 o 
   1   8   3       40.93       40.35      3.41 o 
   2   8   3      372.21      383.34      9.10 o 
   3   8   3      286.79      295.42      8.55 o 
   4   8   3      209.10      212.88      8.34 o 
   5   8   3      582.33      580.04     16.90 o 
   6   8   3      761.07      789.71     14.99 o 
   7   8   3     1281.64     1227.16     19.38 o 
   8   8   3        5.09       -3.76      4.43 o 
   9   8   3      554.85      497.52     17.16 o 
  10   8   3      607.45      613.71     21.35 o 
  11   8   3        5.28        4.11      5.53 o 
  12   8   3      278.73      285.87     14.97 o 
  13   8   3        1.61        2.18      6.82 o 
   0   9   3        0.11        0.19      3.04 o 
   1   9   3      126.57      126.38      4.79 o 
   2   9   3      318.63      312.74      9.00 o 
   3   9   3       36.75       47.20      4.43 o 
   4   9   3       17.34       23.39      3.92 o 
   5   9   3       95.33       79.23      5.81 o 
   6   9   3      537.20      516.74     13.73 o 
   7   9   3      737.01      680.18     16.82 o 
   8   9   3       66.43       58.56      6.58 o 
   9   9   3       15.56       11.57      5.36 o 
  10   9   3        4.93        5.98      5.30 o 
  11   9   3      248.23      244.92     14.59 o 
  12   9   3       63.02       51.35      9.43 o 
  13   9   3      378.34      367.46     22.33 o 
   0  10   3       55.11       75.85      7.64 o 
   1  10   3      121.87      129.94      6.12 o 
   2  10   3     1195.82     1195.31     18.19 o 
   3  10   3      223.11      224.91      9.27 o 
   4  10   3        0.86        1.78      3.33 o 
   5  10   3       50.80       30.95      5.04 o 
   6  10   3      287.44      298.16     11.06 o 
   7  10   3      205.31      205.18      9.64 o 
   8  10   3      100.36      100.33      8.05 o 
   9  10   3      100.69      106.28      8.98 o 
  10  10   3       64.57       75.22      7.95 o 
  11  10   3        9.94        7.69      6.27 o 
  12  10   3        1.17       -3.30      7.21 o 
   0  11   3     2352.40     2402.53     53.06 o 
   1  11   3      414.69      429.41     15.16 o 
   2  11   3     2026.51     2028.45     28.90 o 
   3  11   3      349.55      321.20     11.42 o 
   4  11   3      488.85      539.89     14.66 o 
   5  11   3      157.54      163.27      8.92 o 
   6  11   3      496.73      482.10     15.41 o 
   7  11   3       11.29        7.45      4.88 o 
   8  11   3       29.28       27.13      6.41 o 
   9  11   3       91.88       98.50      9.23 o 
  10  11   3       27.14       23.40      7.16 o 
  11  11   3       11.87       17.64      7.41 o 
  12  11   3       42.72       44.16     10.30 o 
   0  12   3      743.18      733.47     32.32 o 
   1  12   3      268.23      279.32     13.66 o 
   2  12   3     1814.09     1857.92     32.46 o 
   3  12   3       27.99       20.06      5.86 o 
   4  12   3      314.91      300.40     12.73 o 
   5  12   3      188.28      157.42      9.89 o 
   6  12   3      232.71      228.47     13.22 o 
   7  12   3      369.08      351.12     16.00 o 
   8  12   3       38.46       42.21      7.70 o 
   9  12   3       13.22       16.04      6.75 o 
  10  12   3      177.89      174.98     13.97 o 
  11  12   3      110.61      111.26     11.48 o 
   0  13   3     1018.91     1088.27     33.52 o 
   1  13   3      162.16      165.61     10.46 o 
   2  13   3      733.19      728.73     19.02 o 
   3  13   3      442.47      387.79     15.86 o 
   4  13   3       54.34       40.22      6.85 o 
   5  13   3      494.33      460.67     20.76 o 
   6  13   3      405.00      422.89     17.44 o 
   7  13   3       58.38       43.07      8.38 o 
   8  13   3       96.15      115.63     11.45 o 
   9  13   3      228.63      219.47     15.26 o 
  10  13   3      268.46      264.81     20.15 o 
  11  13   3       72.13       67.99     11.84 o 
   0  14   3      140.55      113.29     13.30 o 
   1  14   3        7.06        5.35      5.55 o 
   2  14   3      210.72      197.63     12.94 o 
   3  14   3       42.43       32.93      7.44 o 
   4  14   3      183.81      178.14     12.81 o 
   5  14   3       83.71       75.09      9.40 o 
   6  14   3      223.63      213.65     14.42 o 
   7  14   3       33.17       35.53      8.56 o 
   8  14   3        7.17        0.88      7.04 o 
   9  14   3      122.06      128.40     13.00 o 
  10  14   3      106.62      115.17     12.57 o 
   0  15   3        8.25       16.96     10.95 o 
   1  15   3       77.10       84.94     10.51 o 
   2  15   3      456.28      482.83     27.54 o 
   3  15   3      194.17      166.85     12.65 o 
   4  15   3      239.54      229.71     14.67 o 
   5  15   3      268.84      267.08     19.40 o 
   6  15   3      243.29      234.46     16.26 o 
   7  15   3       55.58       55.24     10.17 o 
   8  15   3      253.36      251.58     20.42 o 
   9  15   3       24.05       21.45     10.53 o 
   0  16   3       26.80       18.08     10.95 o 
   1  16   3        2.80        2.21     13.96 o 
   2  16   3       45.18       45.32     10.39 o 
   3  16   3       30.34       32.65      9.58 o 
   4  16   3      313.76      298.63     20.50 o 
   5  16   3      296.02      333.24     22.85 o 
   6  16   3      155.76      155.94     16.46 o 
   7  16   3       14.36       17.13      9.58 o 
   8  16   3        9.14        6.08     12.86 o 
   0  17   3        3.97       11.32     14.34 o 
   1  17   3       53.07       46.84     12.46 o 
   2  17   3        7.16       20.73     10.28 o 
   3  17   3       19.68       28.26     11.27 o 
   4  17   3      121.54      129.98     17.53 o 
   5  17   3       26.01       41.46     12.78 o 
   6  17   3      107.60      133.02     20.48 o 
   0  18   3      167.49      179.79     28.69 o 
   1  18   3       86.43       94.85     15.83 o 
   2  18   3      240.24      245.56     24.78 o 
   3  18   3       27.40       17.02     12.97 o 
   4  18   3      266.46      258.66     23.66 o 
   0  19   3      217.90      170.49     29.14 o 
   1  19   3      208.93      187.23     21.21 o 
   0   0   4      452.04      398.35     14.08 o 
   1   0   4      513.70      517.54     10.71 o 
   2   0   4       92.77       91.14      4.78 o 
   3   0   4       85.22       91.63      4.69 o 
   4   0   4     2779.63     2884.03     42.66 o 
   5   0   4     1447.75     1464.55     29.67 o 
   6   0   4        1.72       -0.25      3.70 o 
   7   0   4      448.93      453.22     18.17 o 
   8   0   4      409.22      435.20     19.33 o 
   9   0   4      211.70      226.44     20.85 o 
  10   0   4        2.21        7.14      6.36 o 
  11   0   4       30.33       24.31      7.76 o 
  12   0   4        4.50       -3.52      6.51 o 
  13   0   4       54.88       61.19     13.51 o 
  14   0   4       35.87       45.61     16.12 o 
  15   0   4       51.53       52.92     12.98 o 
   0   1   4     4707.48     4662.47     62.32 o 
   1   1   4     3541.21     3421.46     34.87 o 
   2   1   4     1530.07     1513.34     18.22 o 
   3   1   4     2294.64     2315.81     26.00 o 
   4   1   4      884.87      952.18     14.00 o 
   5   1   4       97.72      114.26      5.73 o 
   6   1   4       84.16      105.34      5.58 o 
   7   1   4      346.26      342.79      8.93 o 
   8   1   4      213.06      213.05      7.90 o 
   9   1   4      462.81      422.27     14.05 o 
  10   1   4      148.83      130.34      8.71 o 
  11   1   4      250.70      221.64     11.29 o 
  12   1   4      168.27      143.47     10.48 o 
  13   1   4       25.69       28.84      6.47 o 
  14   1   4       20.39       20.04      8.14 o 
  15   1   4       20.31       22.57      7.84 o 
   0   2   4     1339.80     1283.15     20.39 o 
   1   2   4     3613.39     3526.19     35.81 o 
   2   2   4     1746.94     1716.87     20.96 o 
   3   2   4       42.45       36.23      3.20 o 
   4   2   4       43.93       43.25      3.51 o 
   5   2   4     1104.24     1156.21     21.11 o 
   6   2   4      283.31      281.58      7.53 o 
   7   2   4      428.89      419.15      9.94 o 
   8   2   4      406.60      401.25     11.76 o 
   9   2   4      108.93       98.55      6.72 o 
  10   2   4      233.84      237.30     11.26 o 
  11   2   4      225.51      201.84     11.58 o 
  12   2   4      108.89      104.48      8.87 o 
  13   2   4       27.37       27.82      6.43 o 
  14   2   4       19.24        9.80      7.25 o 
  15   2   4      203.55      238.42     17.31 o 
   0   3   4     3227.75     3221.55     44.85 o 
   1   3   4      250.87      252.40      5.17 o 
   2   3   4      803.90      801.13     10.70 o 
   3   3   4      856.33      869.47     12.35 o 
   4   3   4      320.08      297.67      7.34 o 
   5   3   4      119.96      131.51      6.50 o 
   6   3   4      266.49      288.50      7.99 o 
   7   3   4       12.02       14.70      3.23 o 
   8   3   4      328.79      294.27     14.92 o 
   9   3   4       79.18       71.50      6.10 o 
  10   3   4      260.95      251.00     12.17 o 
  11   3   4      445.58      436.64     17.15 o 
  12   3   4       55.50       55.23      7.32 o 
  13   3   4       96.62      105.56      9.42 o 
  14   3   4      297.40      322.89     16.55 o 
   0   4   4       81.51       99.65      5.91 o 
   1   4   4     3845.63     3872.88     42.23 o 
   2   4   4      828.62      861.94     11.39 o 
   3   4   4     3769.08     3773.65     38.27 o 
   4   4   4       23.78       29.78      3.08 o 
   5   4   4      242.01      209.86      6.67 o 
   6   4   4      241.45      231.98      8.28 o 
   7   4   4      242.72      240.62      9.37 o 
   8   4   4      145.11      145.40      7.99 o 
   9   4   4       28.63       19.85      4.64 o 
  10   4   4      764.24      811.78     18.45 o 
  11   4   4      342.92      331.54     13.87 o 
  12   4   4       90.64       86.58      8.25 o 
  13   4   4      210.80      223.42     12.75 o 
  14   4   4       32.04       23.35      7.09 o 
   0   5   4      984.52     1022.59     20.55 o 
   1   5   4      607.47      678.90     11.11 o 
   2   5   4     2048.98     2131.43     24.73 o 
   3   5   4     1600.62     1643.53     19.50 o 
   4   5   4     1264.87     1301.12     17.02 o 
   5   5   4      314.89      294.74      8.60 o 
   6   5   4       85.44       92.20      5.19 o 
   7   5   4     1446.68     1375.51     19.83 o 
   8   5   4      350.98      343.58     11.52 o 
   9   5   4      195.44      191.93      9.83 o 
  10   5   4       44.47       46.41      5.88 o 
  11   5   4        4.69        1.73      4.75 o 
  12   5   4       32.24       27.76      6.27 o 
  13   5   4      267.67      280.47     14.66 o 
  14   5   4       31.93       26.03      8.16 o 
   0   6   4       31.58       30.29      3.94 o 
   1   6   4     1895.88     2024.91     25.26 o 
   2   6   4      142.21      154.97      6.27 o 
   3   6   4      280.58      274.39      9.16 o 
   4   6   4      288.94      310.64     13.50 o 
   5   6   4     1170.06     1151.83     17.47 o 
   6   6   4     1713.85     1808.92     28.96 o 
   7   6   4     1072.68      998.18     18.36 o 
   8   6   4       26.61       28.93      4.67 o 
   9   6   4     1458.18     1389.26     24.69 o 
  10   6   4       41.43       39.40      6.16 o 
  11   6   4       24.89       27.20      5.90 o 
  12   6   4       40.11       33.34      7.12 o 
  13   6   4       64.68       89.74     13.68 o 
  14   6   4      158.55      161.72     13.39 o 
   0   7   4      465.43      529.21     13.88 o 
   1   7   4       30.15       32.25      3.28 o 
   2   7   4      696.67      716.93     11.95 o 
   3   7   4      204.49      206.63      7.05 o 
   4   7   4      878.56      918.62     15.09 o 
   5   7   4      674.41      663.55     12.02 o 
   6   7   4     1485.82     1539.38     22.52 o 
   7   7   4     1050.95     1019.61     18.90 o 
   8   7   4       71.69       85.45      6.89 o 
   9   7   4      133.27      138.43      8.99 o 
  10   7   4      542.20      533.30     17.47 o 
  11   7   4       31.53       30.98      6.62 o 
  12   7   4        2.39       -7.68      5.12 o 
  13   7   4       53.27       50.73      8.39 o 
  14   7   4        4.84       -5.50      7.01 o 
   0   8   4        1.14        4.17      4.71 o 
   1   8   4      405.69      420.47     10.16 o 
   2   8   4      261.12      255.65      7.38 o 
   3   8   4       41.07       51.08      4.20 o 
   4   8   4        0.34        2.51      2.93 o 
   5   8   4      160.35      145.24      7.59 o 
   6   8   4        5.08        4.55      3.67 o 
   7   8   4      143.42      129.89      8.70 o 
   8   8   4      369.62      353.73     14.22 o 
   9   8   4      539.06      495.03     17.30 o 
  10   8   4       72.27       76.98     10.36 o 
  11   8   4      392.56      428.21     17.57 o 
  12   8   4       70.12       64.36     10.00 o 
  13   8   4      272.01      285.63     16.93 o 
   0   9   4      478.95      509.23     12.66 o 
   1   9   4      429.25      401.99     11.81 o 
   2   9   4      916.26      920.91     14.71 o 
   3   9   4       13.05        9.02      3.18 o 
   4   9   4      767.62      783.92     14.45 o 
   5   9   4      459.20      467.67     17.21 o 
   6   9   4       56.47       67.56      5.88 o 
   7   9   4      815.37      811.79     17.83 o 
   8   9   4      195.13      203.72     11.90 o 
   9   9   4       34.23       36.51      6.60 o 
  10   9   4       13.49       18.30      5.78 o 
  11   9   4      428.52      450.74     19.47 o 
  12   9   4       23.15       35.14      8.46 o 
  13   9   4      103.24      100.05     13.10 o 
   0  10   4       93.49      102.35     10.99 o 
   1  10   4      382.85      384.58     12.13 o 
   2  10   4      257.32      277.22      9.79 o 
   3  10   4      169.39      190.86     11.01 o 
   4  10   4      289.11      248.23     10.10 o 
   5  10   4       29.05       27.51      4.92 o 
   6  10   4     1052.60      978.43     20.74 o 
   7  10   4       15.15        4.42      5.42 o 
   8  10   4     1072.60     1077.25     23.47 o 
   9  10   4      382.42      341.87     15.23 o 
  10  10   4       47.86       55.76      8.05 o 
  11  10   4      179.02      165.64     12.23 o 
  12  10   4      136.46      130.10     12.19 o 
   0  11   4      216.92      276.12     17.79 o 
   1  11   4      253.56      241.92     14.04 o 
   2  11   4     1510.76     1471.78     27.52 o 
   3  11   4      128.30      125.65      8.31 o 
   4  11   4     2402.71     2380.42     36.17 o 
   5  11   4      191.45      173.78      9.31 o 
   6  11   4      602.36      518.30     15.96 o 
   7  11   4      289.22      305.65     13.74 o 
   8  11   4      777.55      764.45     27.23 o 
   9  11   4      281.87      305.92     15.65 o 
  10  11   4       47.28       42.74      7.64 o 
  11  11   4      118.56      119.20     11.59 o 
  12  11   4       52.07       71.21     11.14 o 
   0  12   4        9.22        6.16      6.81 o 
   1  12   4       66.79       58.38      7.10 o 
   2  12   4     1041.17      956.41     21.78 o 
   3  12   4      127.30      105.41      8.81 o 
   4  12   4     2149.80     2077.75     36.18 o 
   5  12   4      377.14      377.60     14.85 o 
   6  12   4      307.95      297.15     13.51 o 
   7  12   4      462.42      457.38     19.26 o 
   8  12   4        1.46        6.47      6.24 o 
   9  12   4      136.36      121.72     11.94 o 
  10  12   4       33.86       45.26      8.80 o 
  11  12   4       78.24       74.17     10.97 o 
   0  13   4       22.49        0.26      7.29 o 
   1  13   4      582.24      570.99     25.88 o 
   2  13   4       44.90       35.21      6.60 o 
   3  13   4      463.69      464.14     17.82 o 
   4  13   4      147.52      132.07     10.31 o 
   5  13   4       47.91       48.55      7.45 o 
   6  13   4      198.79      235.24     15.86 o 
   7  13   4       65.15       83.13     11.00 o 
   8  13   4      164.05      163.70     13.34 o 
   9  13   4       25.78       28.91      7.82 o 
  10  13   4       13.87       12.79      9.32 o 
   0  14   4        6.78       -7.65      7.10 o 
   1  14   4      793.81      730.01     20.79 o 
   2  14   4       74.72       69.78      8.27 o 
   3  14   4      178.83      158.73     11.21 o 
   4  14   4      165.11      160.10     12.49 o 
   5  14   4       52.88       46.86      9.11 o 
   6  14   4       66.74       57.53      9.99 o 
   7  14   4       60.65      104.43     17.72 o 
   8  14   4      105.71      106.07     12.80 o 
   9  14   4      305.56      316.58     20.33 o 
  10  14   4      191.45      231.47     19.89 o 
   0  15   4       32.09       27.37     19.48 o 
   1  15   4      186.14      180.92     12.84 o 
   2  15   4      279.28      290.20     16.23 o 
   3  15   4      126.51      121.77     11.33 o 
   4  15   4       20.14       13.90      7.19 o 
   5  15   4       14.68       16.20      7.36 o 
   6  15   4       79.53      112.80     12.48 o 
   7  15   4       72.10       86.47     16.40 o 
   8  15   4      176.73      208.87     17.07 o 
   9  15   4      146.60      162.39     18.95 o 
   0  16   4        7.89       13.02     10.86 o 
   1  16   4       44.00       51.86      9.77 o 
   2  16   4       87.85      112.96     12.38 o 
   3  16   4      151.78      149.10     12.68 o 
   4  16   4        2.20        3.17      6.97 o 
   5  16   4      135.85      156.07     13.38 o 
   6  16   4      508.56      535.90     38.37 o 
   7  16   4      152.09      181.48     17.56 o 
   8  16   4       20.48       16.39      9.99 o 
   0  17   4       68.54       33.31     16.90 o 
   1  17   4       15.18       -5.03      7.96 o 
   2  17   4      134.63      124.85     16.64 o 
   3  17   4       43.22       24.05     11.32 o 
   4  17   4      367.26      388.49     24.54 o 
   5  17   4       32.61       24.15     11.57 o 
   6  17   4       45.19       40.74     12.80 o 
   0  18   4        8.62       13.57     15.22 o 
   1  18   4        3.54       -1.14      9.60 o 
   2  18   4       12.58       19.18     10.70 o 
   3  18   4       42.45       48.98     13.20 o 
   4  18   4       37.61       76.99     15.44 o 
   1   0   5       68.21       77.16      4.99 o 
   2   0   5      249.85      272.88      9.18 o 
   3   0   5       94.67      125.02      7.04 o 
   4   0   5        9.67       16.90      4.60 o 
   5   0   5        0.29       -1.19      3.69 o 
   6   0   5      121.86      121.25      8.67 o 
   7   0   5      968.59      888.95     19.84 o 
   8   0   5      959.78     1029.29     27.51 o 
   9   0   5       25.51       16.18      6.53 o 
  10   0   5       23.99       25.83      7.62 o 
  11   0   5      574.60      563.38     25.79 o 
  12   0   5       22.35       29.89      8.62 o 
  13   0   5       42.43       53.81     10.94 o 
  14   0   5        6.62        7.16      9.84 o 
   0   1   5      613.33      634.45     17.39 o 
   1   1   5     1453.45     1408.87     17.00 o 
   2   1   5     3907.68     3868.73     38.26 o 
   3   1   5      307.44      330.44      7.49 o 
   4   1   5      579.75      538.16      9.85 o 
   5   1   5      248.15      230.34      7.18 o 
   6   1   5      927.09      915.44     16.10 o 
   7   1   5      283.92      297.63      9.31 o 
   8   1   5      725.52      674.36     15.92 o 
   9   1   5       42.66       31.81      5.37 o 
  10   1   5      357.09      344.72     13.53 o 
  11   1   5       97.18      101.07      8.34 o 
  12   1   5       12.23       -2.90      4.78 o 
  13   1   5       76.54       62.19      9.50 o 
  14   1   5       39.42       40.07      7.55 o 
   0   2   5       38.50       39.33      4.40 o 
   1   2   5        3.32        7.65      2.07 o 
   2   2   5      432.74      462.46      7.71 o 
   3   2   5      423.86      417.93      9.53 o 
   4   2   5     1038.84      983.76     14.59 o 
   5   2   5     1043.93     1043.04     15.83 o 
   6   2   5      155.91      156.24      6.79 o 
   7   2   5       75.48       65.51      5.64 o 
   8   2   5        4.01        4.41      3.44 o 
   9   2   5      757.66      709.38     16.70 o 
  10   2   5       20.65        7.44      4.68 o 
  11   2   5      148.47      125.42      9.58 o 
  12   2   5       10.90       10.97      5.75 o 
  13   2   5      189.08      197.51     12.29 o 
  14   2   5       71.33       87.66      9.45 o 
   0   3   5     1773.32     1677.90     26.40 o 
   1   3   5     3160.11     3302.67     34.81 o 
   2   3   5      223.73      229.79      6.14 o 
   3   3   5      117.96      117.26      6.01 o 
   4   3   5      462.13      474.62      9.91 o 
   5   3   5      127.53      139.08      6.59 o 
   6   3   5      863.47      850.96     14.86 o 
   7   3   5      308.37      300.20      9.85 o 
   8   3   5       59.24       65.58      6.01 o 
   9   3   5      724.85      659.45     19.22 o 
  10   3   5      114.08      120.00      8.73 o 
  11   3   5       93.48       77.56      8.11 o 
  12   3   5        9.69        8.92      5.32 o 
  13   3   5      108.76      134.70     10.45 o 
  14   3   5       90.21       97.16     11.77 o 
   0   4   5     6710.91     6996.80     93.10 o 
   1   4   5     3245.46     3364.69     33.93 o 
   2   4   5      851.43      865.20     13.22 o 
   3   4   5     3810.50     4060.52     41.18 o 
   4   4   5      521.25      508.05     13.84 o 
   5   4   5     2411.15     2429.91     30.50 o 
   6   4   5      646.14      607.13     11.04 o 
   7   4   5      488.67      531.70     13.73 o 
   8   4   5      142.24      133.19      7.48 o 
   9   4   5     1014.52      886.55     19.92 o 
  10   4   5      213.94      201.07     10.70 o 
  11   4   5       92.34       85.80      7.99 o 
  12   4   5       97.04       94.30      8.60 o 
  13   4   5       84.93       72.16      8.80 o 
  14   4   5       21.38        9.29      6.21 o 
   0   5   5     1630.23     1652.52     30.25 o 
   1   5   5     3991.22     4201.27     43.87 o 
   2   5   5     2481.71     2630.67     30.11 o 
   3   5   5      915.41     1020.78     14.65 o 
   4   5   5      723.04      819.71     12.57 o 
   5   5   5     1066.78     1139.14     17.87 o 
   6   5   5      518.99      508.17     13.74 o 
   7   5   5      642.87      639.11     15.34 o 
   8   5   5      429.28      405.79     13.54 o 
   9   5   5      291.95      274.89     11.06 o 
  10   5   5      299.61      308.98     13.20 o 
  11   5   5      262.07      264.29     15.15 o 
  12   5   5       53.34       45.67      7.26 o 
  13   5   5       96.80      103.30     10.26 o 
  14   5   5       79.09       82.87     10.19 o 
   0   6   5      406.62      356.72     11.38 o 
   1   6   5      588.20      587.08     10.63 o 
   2   6   5      168.77      187.23      6.50 o 
   3   6   5     2812.87     2893.84     33.29 o 
   4   6   5      762.64      785.08     13.04 o 
   5   6   5     1492.69     1490.54     20.65 o 
   6   6   5      505.26      468.93     11.12 o 
   7   6   5      951.91      918.06     17.81 o 
   8   6   5      345.05      332.08     12.44 o 
   9   6   5      254.59      244.88     11.25 o 
  10   6   5       11.65       15.35      4.89 o 
  11   6   5      251.35      222.03     12.75 o 
  12   6   5      149.20      134.39     10.72 o 
  13   6   5      139.75      167.29     12.37 o 
  14   6   5       23.82       13.37      9.16 o 
   0   7   5      316.98      290.08     15.48 o 
   1   7   5      144.82      148.75      6.93 o 
   2   7   5      248.18      235.00      7.78 o 
   3   7   5      282.88      308.80      8.42 o 
   4   7   5      177.18      204.16      6.38 o 
   5   7   5      764.00      792.18     14.23 o 
   6   7   5        4.76        9.58      3.46 o 
   7   7   5      519.34      506.73     14.63 o 
   8   7   5       68.74       62.75      7.29 o 
   9   7   5      643.42      651.89     18.78 o 
  10   7   5      371.12      379.69     16.44 o 
  11   7   5       32.49       18.75      7.74 o 
  12   7   5      113.44      127.96     11.57 o 
  13   7   5      271.27      283.72     15.64 o 
   0   8   5      327.84      305.65     16.75 o 
   1   8   5        8.01        9.16      3.41 o 
   2   8   5      257.24      244.38      8.38 o 
   3   8   5        7.86        9.72      2.97 o 
   4   8   5      668.23      690.48     13.11 o 
   5   8   5       29.61       36.18      4.40 o 
   6   8   5       47.18       41.69      4.98 o 
   7   8   5      576.52      575.68     15.46 o 
   8   8   5       47.92       37.88      5.80 o 
   9   8   5      538.31      523.86     17.10 o 
  10   8   5       28.97       20.53      6.58 o 
  11   8   5       74.84       80.62     10.69 o 
  12   8   5        9.26        5.83      7.08 o 
  13   8   5       21.08       28.57      9.03 o 
   0   9   5      640.38      656.08     23.28 o 
   1   9   5      167.74      165.72      7.96 o 
   2   9   5      146.96      157.84      7.20 o 
   3   9   5      159.82      160.81      7.70 o 
   4   9   5      581.64      602.33     14.04 o 
   5   9   5      144.77      138.50      7.89 o 
   6   9   5      143.18      152.59     10.17 o 
   7   9   5      285.87      292.37     13.74 o 
   8   9   5      682.76      731.69     21.06 o 
   9   9   5      126.19      123.82      9.63 o 
  10   9   5      180.87      160.94     11.30 o 
  11   9   5       33.72       42.48      8.24 o 
  12   9   5      125.30      121.23     11.89 o 
  13   9   5       81.30       77.97     10.99 o 
   0  10   5        3.71       -1.57      5.55 o 
   1  10   5      201.22      249.61     11.71 o 
   2  10   5      406.81      376.10     12.63 o 
   3  10   5      824.57      829.60     17.83 o 
   4  10   5      724.16      727.62     15.62 o 
   5  10   5      206.35      203.63      9.72 o 
   6  10   5      575.85      610.00     17.79 o 
   7  10   5      125.29      130.24      9.22 o 
   8  10   5      102.17      102.43      9.31 o 
   9  10   5        7.61        7.51      5.91 o 
  10  10   5      166.76      162.36     11.59 o 
  11  10   5      196.31      216.98     16.67 o 
  12  10   5       34.32       16.93      7.76 o 
   0  11   5     2986.07     2847.10     61.72 o 
   1  11   5      185.38      165.82     10.05 o 
   2  11   5      520.09      515.15     19.17 o 
   3  11   5      103.28      107.94      8.74 o 
   4  11   5      117.18      106.27      8.17 o 
   5  11   5       26.16       20.58      5.42 o 
   6  11   5       28.42       22.49      6.30 o 
   7  11   5        3.34        7.71      5.53 o 
   8  11   5      224.83      182.39     13.12 o 
   9  11   5       59.69       54.72      8.61 o 
  10  11   5       20.82        9.47      6.84 o 
  11  11   5       50.61       49.90      9.87 o 
  12  11   5      445.31      494.18     29.05 o 
   0  12   5       13.10       18.91      7.82 o 
   1  12   5      281.66      316.53     14.83 o 
   2  12   5      294.36      259.51     13.11 o 
   3  12   5      330.42      308.54     14.33 o 
   4  12   5      846.15      783.99     22.31 o 
   5  12   5      201.55      197.14     11.95 o 
   6  12   5      407.49      406.49     17.14 o 
   7  12   5       53.14       67.08      8.45 o 
   8  12   5      499.51      515.31     20.44 o 
   9  12   5      164.74      159.24     13.15 o 
  10  12   5      152.90      187.29     14.88 o 
  11  12   5       38.92       28.76      9.78 o 
   0  13   5      564.10      509.00     26.34 o 
   1  13   5      356.35      299.97     14.43 o 
   2  13   5      385.32      331.52     15.35 o 
   3  13   5      151.87      149.51     11.39 o 
   4  13   5      153.21      140.02     10.66 o 
   5  13   5       26.06       36.68      7.34 o 
   6  13   5       83.88       92.64     10.38 o 
   7  13   5       29.27       31.71      8.04 o 
   8  13   5       74.39       78.10     11.41 o 
   9  13   5        3.22       12.70     10.10 o 
  10  13   5       53.27       38.31      9.45 o 
   0  14   5       20.45       15.98      8.20 o 
   1  14   5      328.48      309.87     14.96 o 
   2  14   5        3.25        4.57      5.51 o 
   3  14   5      304.54      321.35     15.68 o 
   4  14   5       30.30       18.65      6.50 o 
   5  14   5      112.35      118.63     12.21 o 
   6  14   5      308.82      334.46     19.79 o 
   7  14   5       36.64       37.86      9.48 o 
   8  14   5       59.47       70.43     11.46 o 
   9  14   5       67.46       64.03     15.90 o 
   0  15   5      379.54      360.97     23.96 o 
   1  15   5       54.85       57.06      8.17 o 
   2  15   5      134.83      137.17     11.96 o 
   3  15   5      141.93      153.85     13.70 o 
   4  15   5      133.68      138.27     12.30 o 
   5  15   5      219.23      220.83     16.60 o 
   6  15   5      299.04      323.50     20.09 o 
   7  15   5       83.14       78.77     11.96 o 
   8  15   5      192.02      233.94     17.88 o 
   0  16   5      172.79      213.12     22.81 o 
   1  16   5       24.36       30.08      8.12 o 
   2  16   5      224.81      210.94     14.63 o 
   3  16   5      366.29      386.42     20.56 o 
   4  16   5       80.59       91.45     10.99 o 
   5  16   5      147.35      159.85     15.12 o 
   6  16   5       41.01       46.89     11.14 o 
   7  16   5       36.63       22.69      9.92 o 
   0  17   5        7.36        1.91     10.76 o 
   1  17   5       47.31       66.04     10.90 o 
   2  17   5       96.06       97.32     12.08 o 
   3  17   5      178.64      165.63     16.80 o 
   4  17   5       35.60       33.66     11.79 o 
   5  17   5        1.31        5.54      9.19 o 
   6  17   5       25.25       38.09     11.52 o 
   0  18   5       10.60       -0.61     14.54 o 
   1  18   5       14.86        7.63     11.50 o 
   2  18   5        0.98       -2.58     10.31 o 
   3  18   5       76.03       51.71     14.09 o 
   0   0   6     2237.59     2194.87     47.55 o 
   1   0   6       57.96       53.13      4.75 o 
   2   0   6      652.57      682.80     14.55 o 
   3   0   6      105.34      116.22      6.23 o 
   4   0   6      317.37      336.78     13.99 o 
   5   0   6     1574.57     1661.58     33.81 o 
   6   0   6       28.55       28.48      6.14 o 
   7   0   6     1286.99     1237.11     29.93 o 
   8   0   6        2.95        1.09      5.47 o 
   9   0   6      525.95      513.93     27.83 o 
  10   0   6       50.42       40.83     10.86 o 
  11   0   6       17.33       27.85      8.24 o 
  12   0   6      143.15      152.93     15.58 o 
  13   0   6      319.28      334.20     21.96 o 
  14   0   6      444.77      512.73     38.79 o 
   0   1   6     3430.51     3623.21     51.54 o 
   1   1   6     1880.66     1896.57     22.26 o 
   2   1   6     1998.42     2070.90     23.00 o 
   3   1   6     2912.49     2936.70     32.27 o 
   4   1   6      768.25      790.18     12.82 o 
   5   1   6      214.01      218.70      7.24 o 
   6   1   6      222.47      238.29      9.30 o 
   7   1   6       43.35       48.05      5.38 o 
   8   1   6      122.57      113.16      7.55 o 
   9   1   6      723.55      663.08     22.88 o 
  10   1   6      233.36      232.55     12.87 o 
  11   1   6      357.87      345.66     14.43 o 
  12   1   6       56.79       53.66      7.53 o 
  13   1   6       78.40       85.20      8.94 o 
  14   1   6       28.17       27.35      8.36 o 
   0   2   6     4565.92     4827.91     66.66 o 
   1   2   6      828.45      878.02     12.66 o 
   2   2   6      184.46      209.61      6.11 o 
   3   2   6      464.80      444.30      8.39 o 
   4   2   6      630.38      650.18     12.09 o 
   5   2   6      154.80      170.55      6.82 o 
   6   2   6     1512.95     1484.70     21.35 o 
   7   2   6        5.68        0.06      3.44 o 
   8   2   6     1383.12     1335.30     31.08 o 
   9   2   6       35.24       50.16      6.25 o 
  10   2   6        0.57       -2.07      4.32 o 
  11   2   6      309.12      279.77     13.01 o 
  12   2   6       17.51       14.58      5.72 o 
  13   2   6      144.73      130.10     11.09 o 
  14   2   6      399.29      412.37     18.12 o 
   0   3   6     5722.00     5961.26     81.02 o 
   1   3   6      412.40      421.18      8.05 o 
   2   3   6      118.18      161.59      5.30 o 
   3   3   6     1471.65     1545.65     18.79 o 
   4   3   6      132.30      115.16      5.69 o 
   5   3   6      234.44      228.40      9.76 o 
   6   3   6       46.54       43.23      4.35 o 
   7   3   6     1055.20      994.81     17.31 o 
   8   3   6      371.63      355.97     12.70 o 
   9   3   6     1191.74     1241.15     26.92 o 
  10   3   6      223.50      238.91     11.70 o 
  11   3   6      354.34      327.37     14.31 o 
  12   3   6       68.46       83.69      8.83 o 
  13   3   6      129.89      121.06     13.54 o 
  14   3   6      158.01      150.29     11.60 o 
   0   4   6     3341.52     3719.87     58.10 o 
   1   4   6     1448.99     1533.29     18.94 o 
   2   4   6      482.71      486.35      8.95 o 
   3   4   6      897.39      935.43     13.28 o 
   4   4   6      560.00      519.46     11.02 o 
   5   4   6      778.65      829.60     14.43 o 
   6   4   6      302.89      277.81     11.31 o 
   7   4   6      269.21      278.98     10.68 o 
   8   4   6      715.29      690.32     15.28 o 
   9   4   6      183.26      192.15     10.19 o 
  10   4   6       10.43       -4.48      4.51 o 
  11   4   6      422.41      380.79     15.35 o 
  12   4   6      121.68      139.95     10.42 o 
  13   4   6      246.58      238.75     13.41 o 
  14   4   6       28.36       27.95      7.63 o 
   0   5   6     1322.65     1446.90     28.19 o 
   1   5   6      140.56      158.30      6.18 o 
   2   5   6     2459.39     2701.89     30.29 o 
   3   5   6      166.20      175.38      5.75 o 
   4   5   6      109.31      124.68      6.34 o 
   5   5   6      408.37      412.33     13.05 o 
   6   5   6      143.45      130.65     10.46 o 
   7   5   6      100.09      109.51      9.71 o 
   8   5   6      758.38      744.35     16.47 o 
   9   5   6      623.03      610.48     21.91 o 
  10   5   6       45.14       52.54      6.68 o 
  11   5   6       37.36       47.21      7.20 o 
  12   5   6       91.92       98.93      9.59 o 
  13   5   6       89.06       96.42     10.30 o 
  14   5   6       14.85       20.20      7.42 o 
   0   6   6     2013.26     2251.21     39.97 o 
   1   6   6      835.10      842.93     13.75 o 
   2   6   6       79.42       81.22      5.28 o 
   3   6   6      161.36      192.46      5.74 o 
   4   6   6       17.25       15.03      3.53 o 
   5   6   6       46.64       43.16      4.49 o 
   6   6   6      387.37      386.44     11.32 o 
   7   6   6      190.42      169.92     12.81 o 
   8   6   6      269.95      278.76     11.38 o 
   9   6   6      123.36      115.79     10.58 o 
  10   6   6      303.51      297.97     14.08 o 
  11   6   6       93.17      103.22      9.53 o 
  12   6   6        3.51       -1.82      5.74 o 
  13   6   6       51.23       45.75      8.41 o 
   0   7   6        1.79       -0.59      3.12 o 
   1   7   6      182.64      171.12      7.79 o 
   2   7   6      713.17      668.00     12.78 o 
   3   7   6       13.06       12.90      2.89 o 
   4   7   6      225.38      221.92      8.06 o 
   5   7   6      185.02      178.66      7.97 o 
   6   7   6      221.09      226.27      9.84 o 
   7   7   6      263.10      250.11     10.78 o 
   8   7   6      277.20      288.98     12.12 o 
   9   7   6      233.50      229.56     12.26 o 
  10   7   6      132.36      147.13     12.14 o 
  11   7   6      134.82      161.21     12.33 o 
  12   7   6       23.93       25.86      6.98 o 
  13   7   6      152.82      182.28     16.65 o 
   0   8   6      936.29      935.73     49.16 o 
   1   8   6      235.99      237.35     10.49 o 
   2   8   6     1001.55      959.99     16.30 o 
   3   8   6      794.61      759.05     14.74 o 
   4   8   6      155.68      162.44      7.95 o 
   5   8   6      644.48      599.20     14.72 o 
   6   8   6      950.37      946.13     21.60 o 
   7   8   6      247.01      238.18     11.70 o 
   8   8   6      259.32      253.36     12.63 o 
   9   8   6      190.05      182.09     11.28 o 
  10   8   6      163.57      177.18     12.65 o 
  11   8   6       64.61       50.48      8.46 o 
  12   8   6       28.15       17.31      7.06 o 
  13   8   6       10.51        9.76      7.70 o 
   0   9   6        1.28        8.70      6.30 o 
   1   9   6      159.10      138.81      9.53 o 
   2   9   6      455.45      432.89     13.30 o 
   3   9   6      126.19      125.29      7.94 o 
   4   9   6      935.81      901.51     18.18 o 
   5   9   6      131.09      128.69      7.76 o 
   6   9   6      475.09      483.27     17.09 o 
   7   9   6       50.14       48.04      6.70 o 
   8   9   6      294.65      269.44     13.18 o 
   9   9   6       22.25       23.11      7.35 o 
  10   9   6       58.03       47.78      8.32 o 
  11   9   6       74.32       58.27     11.04 o 
  12   9   6      110.46      123.42     12.07 o 
   0  10   6      233.05      212.01     15.92 o 
   1  10   6      929.92      902.16     20.43 o 
   2  10   6       54.33       60.41      7.00 o 
   3  10   6      253.66      240.03     12.06 o 
   4  10   6       92.22       84.46      7.30 o 
   5  10   6      174.11      167.89      9.83 o 
   6  10   6      359.11      322.54     14.80 o 
   7  10   6       49.01       41.79      7.56 o 
   8  10   6      160.45      157.61     10.74 o 
   9  10   6        0.21       -4.31      5.29 o 
  10  10   6       37.93       42.20      8.25 o 
  11  10   6       70.70       72.48     12.13 o 
  12  10   6      141.58      153.49     14.32 o 
   0  11   6        2.30        2.65      6.63 o 
   1  11   6      556.70      570.28     18.92 o 
   2  11   6      162.74      158.95     10.55 o 
   3  11   6      580.62      611.05     19.10 o 
   4  11   6       44.65       50.63      7.27 o 
   5  11   6        1.39        3.99      5.08 o 
   6  11   6       77.63       64.06      8.19 o 
   7  11   6       21.73       17.19      6.25 o 
   8  11   6       16.97       17.75      6.82 o 
   9  11   6       87.96      100.44     10.32 o 
  10  11   6       15.83       10.75      7.52 o 
  11  11   6      236.01      256.48     18.83 o 
   0  12   6      268.12      283.90     43.82 o 
   1  12   6      100.95       94.69      8.83 o 
   2  12   6       44.73       38.99      6.70 o 
   3  12   6       21.29       19.82      6.09 o 
   4  12   6       48.46       48.02      7.29 o 
   5  12   6      484.83      496.70     24.75 o 
   6  12   6      260.81      230.35     14.71 o 
   7  12   6       98.48       82.62     10.31 o 
   8  12   6       42.35       49.08      8.97 o 
   9  12   6       31.08       38.98      8.18 o 
  10  12   6       31.79       45.30      9.54 o 
  11  12   6       95.94      108.92     13.80 o 
   0  13   6      270.21      260.02     21.50 o 
   1  13   6      362.23      386.22     16.52 o 
   2  13   6      270.87      266.61     14.06 o 
   3  13   6      330.56      313.28     15.20 o 
   4  13   6      135.14      142.58     10.99 o 
   5  13   6       22.16       20.77      7.05 o 
   6  13   6      109.17      105.79     11.05 o 
   7  13   6       34.74       38.74      8.83 o 
   8  13   6       47.00       46.70     13.09 o 
   9  13   6       39.58       40.78      9.98 o 
  10  13   6       48.51       81.20     12.27 o 
   0  14   6      105.86      112.77     19.10 o 
   1  14   6        5.66       -0.36      5.40 o 
   2  14   6      100.44       93.48      9.54 o 
   3  14   6      211.18      187.25     12.39 o 
   4  14   6        6.06        6.88      5.78 o 
   5  14   6      166.39      179.42     13.81 o 
   6  14   6      102.83      108.59     14.01 o 
   7  14   6      293.43      287.84     19.03 o 
   8  14   6        9.04        0.25      7.50 o 
   9  14   6      117.28      130.94     14.40 o 
   0  15   6       10.85        7.89      8.77 o 
   1  15   6       35.06       31.53      7.23 o 
   2  15   6        6.45        5.37      6.25 o 
   3  15   6      312.84      304.09     16.01 o 
   4  15   6       57.86       53.01     10.37 o 
   5  15   6      489.89      484.86     24.29 o 
   6  15   6       54.12       49.43     10.19 o 
   7  15   6       52.32       60.16     11.12 o 
   8  15   6       18.83        7.69      8.83 o 
   0  16   6       24.70       24.80     10.86 o 
   1  16   6       91.50       99.98     11.18 o 
   2  16   6       82.60       75.45     10.35 o 
   3  16   6       45.93       37.51      8.92 o 
   4  16   6       59.27       46.68     10.34 o 
   5  16   6       17.31       13.33      9.35 o 
   6  16   6       40.56       36.83     10.26 o 
   7  16   6       60.44       60.51     11.53 o 
   0  17   6       96.66       94.56     17.27 o 
   1  17   6       48.21       46.40      9.91 o 
   2  17   6      266.76      280.41     18.93 o 
   3  17   6      174.10      186.96     15.20 o 
   4  17   6      196.16      184.49     16.20 o 
   5  17   6        5.18       12.83      8.71 o 
   0  18   6       13.11        5.34     13.64 o 
   1  18   6      352.45      377.57     24.81 o 
   2  18   6       79.31       51.36     12.25 o 
   1   0   7      157.09      208.92      8.93 o 
   2   0   7     1485.88     1440.14     25.34 o 
   3   0   7       95.28       89.25      7.13 o 
   4   0   7      296.35      302.34     10.05 o 
   5   0   7      170.48      182.33     18.91 o 
   6   0   7     1076.26     1054.59     33.05 o 
   7   0   7       88.66       85.18     10.12 o 
   8   0   7      181.59      185.75     13.61 o 
   9   0   7      919.16      898.95     27.54 o 
  10   0   7       70.06       39.79      8.90 o 
  11   0   7      900.01      877.69     30.87 o 
  12   0   7      628.70      628.30     29.31 o 
  13   0   7      279.08      274.74     22.30 o 
  14   0   7      145.83      175.46     17.45 o 
   0   1   7     4248.05     4432.38     62.69 o 
   1   1   7     2870.16     2892.13     32.25 o 
   2   1   7     1520.73     1656.96     19.92 o 
   3   1   7     1264.51     1355.70     18.00 o 
   4   1   7     1139.17     1205.80     21.64 o 
   5   1   7     1059.71     1036.56     16.25 o 
   6   1   7      779.89      778.07     15.73 o 
   7   1   7       30.58       27.66      4.82 o 
   8   1   7     1053.12     1023.32     20.47 o 
   9   1   7       98.10       88.98      8.67 o 
  10   1   7      231.70      227.99     11.54 o 
  11   1   7        8.38        5.38      4.98 o 
  12   1   7       36.91       30.94      6.62 o 
  13   1   7      209.15      201.43     12.66 o 
  14   1   7       31.65       19.48      7.59 o 
   0   2   7      375.17      377.90     10.95 o 
   1   2   7     2901.69     2983.57     33.16 o 
   2   2   7      594.34      643.10     11.61 o 
   3   2   7     2303.39     2260.07     26.88 o 
   4   2   7      419.90      427.41      9.97 o 
   5   2   7      920.30      902.29     15.75 o 
   6   2   7      136.58      125.62      6.47 o 
   7   2   7      184.38      197.48      9.48 o 
   8   2   7       70.78       54.28      6.14 o 
   9   2   7       67.05       63.61      6.70 o 
  10   2   7      146.21      140.12      9.82 o 
  11   2   7      134.82      129.36      9.39 o 
  12   2   7      155.90      174.89     11.42 o 
  13   2   7       48.84       31.46      7.30 o 
  14   2   7        7.83       -2.59      6.35 o 
   0   3   7     2792.97     3025.74     45.32 o 
   1   3   7      468.03      514.84      9.05 o 
   2   3   7     2019.62     2037.40     24.48 o 
   3   3   7      156.63      148.81      6.39 o 
   4   3   7      567.36      586.23     11.46 o 
   5   3   7       20.81       21.85      3.66 o 
   6   3   7      133.23      117.48      6.41 o 
   7   3   7      404.98      397.93     11.75 o 
   8   3   7      225.76      216.20     10.88 o 
   9   3   7       51.94       58.78      6.52 o 
  10   3   7      723.07      721.70     19.63 o 
  11   3   7      154.64      141.06     10.31 o 
  12   3   7        8.81       14.46      6.15 o 
  13   3   7       39.14       39.51      7.74 o 
  14   3   7       29.21       17.99      7.61 o 
   0   4   7      545.07      590.16     13.69 o 
   1   4   7      505.00      515.55      8.98 o 
   2   4   7     2236.56     2422.17     27.06 o 
   3   4   7      618.36      683.29     11.14 o 
   4   4   7        8.17       10.65      2.61 o 
   5   4   7       23.46       28.19      3.96 o 
   6   4   7       34.77       33.42      4.40 o 
   7   4   7      363.30      352.77     11.93 o 
   8   4   7      148.08      126.01      8.77 o 
   9   4   7      244.03      231.00     11.20 o 
  10   4   7      332.12      334.48     13.94 o 
  11   4   7      390.72      397.66     16.76 o 
  12   4   7      214.35      225.81     14.06 o 
  13   4   7      124.55      126.91     11.60 o 
  14   4   7      250.94      285.13     16.58 o 
   0   5   7        2.20        7.48      5.35 o 
   1   5   7      813.48      871.17     12.87 o 
   2   5   7       79.53       84.69      6.20 o 
   3   5   7      816.44      785.99     13.10 o 
   4   5   7       78.16       76.55      4.98 o 
   5   5   7      128.30      132.38      7.52 o 
   6   5   7      285.85      277.70      9.86 o 
   7   5   7      564.17      535.03     13.81 o 
   8   5   7      442.76      442.43     15.73 o 
   9   5   7      250.45      213.88     12.87 o 
  10   5   7      147.77      140.66     10.90 o 
  11   5   7       67.81       69.55      8.53 o 
  12   5   7      200.29      209.58     13.53 o 
  13   5   7      114.31      123.90     11.27 o 
   0   6   7      131.55      149.17      9.05 o 
   1   6   7      707.57      733.46     14.03 o 
   2   6   7       32.00       34.13      4.16 o 
   3   6   7     2201.45     2301.47     26.68 o 
   4   6   7      580.72      571.49     14.68 o 
   5   6   7      280.49      264.43      8.95 o 
   6   6   7      184.24      167.32     13.34 o 
   7   6   7       11.66        4.55      4.40 o 
   8   6   7      189.22      189.15     10.00 o 
   9   6   7      118.21      134.62      9.81 o 
  10   6   7      207.27      215.90     13.05 o 
  11   6   7      101.21      112.27     11.00 o 
  12   6   7      136.30      143.15     11.60 o 
  13   6   7       74.85       61.78      9.86 o 
   0   7   7      274.91      295.93     11.99 o 
   1   7   7       43.33       48.56      5.05 o 
   2   7   7       89.63       82.97      5.31 o 
   3   7   7      992.68      901.15     18.43 o 
   4   7   7     1486.97     1385.87     22.05 o 
   5   7   7        8.34        4.66      3.76 o 
   6   7   7      929.67      883.69     22.73 o 
   7   7   7      255.60      252.23     11.03 o 
   8   7   7      213.32      172.11     10.43 o 
   9   7   7       67.86       82.48      8.91 o 
  10   7   7      332.36      327.25     16.48 o 
  11   7   7       20.82       23.11      6.89 o 
  12   7   7        7.08       10.08      7.43 o 
  13   7   7        1.00        2.95      7.79 o 
   0   8   7       18.66       39.31      7.97 o 
   1   8   7     2597.41     2510.60     42.49 o 
   2   8   7      137.40      142.57      7.97 o 
   3   8   7     1228.75     1119.36     20.90 o 
   4   8   7      371.86      391.80     12.63 o 
   5   8   7      291.44      323.40     12.79 o 
   6   8   7       85.46       81.26      7.40 o 
   7   8   7      294.64      271.81     12.66 o 
   8   8   7      352.36      321.76     14.26 o 
   9   8   7       55.19       59.13      8.42 o 
  10   8   7       94.89      110.93     10.51 o 
  11   8   7      141.25      179.47     13.29 o 
  12   8   7       99.20       98.97     11.18 o 
   0   9   7       12.46       10.78      6.78 o 
   1   9   7     1715.79     1643.30     29.28 o 
   2   9   7      210.76      217.29     11.18 o 
   3   9   7      969.52      924.72     19.07 o 
   4   9   7      118.60      116.89      8.22 o 
   5   9   7      175.44      152.61     10.96 o 
   6   9   7      117.52      102.71      8.99 o 
   7   9   7      322.95      337.82     16.63 o 
   8   9   7       45.26       50.66      7.17 o 
   9   9   7      136.63      148.45     11.63 o 
  10   9   7       33.61       31.68      7.71 o 
  11   9   7       12.11       17.43      7.44 o 
  12   9   7        4.95       -0.46      6.73 o 
   0  10   7       31.96       22.92      8.23 o 
   1  10   7      986.04      892.85     20.86 o 
   2  10   7       78.05       67.85      7.88 o 
   3  10   7      230.95      257.60     12.86 o 
   4  10   7      140.36      166.36     10.66 o 
   5  10   7      108.43      100.84      8.91 o 
   6  10   7      125.52      112.35     10.31 o 
   7  10   7      202.16      213.29     14.46 o 
   8  10   7       14.65       18.56      6.57 o 
   9  10   7      187.68      180.44     14.27 o 
  10  10   7       11.26        5.60      6.92 o 
  11  10   7       62.79       63.02     10.54 o 
  12  10   7       47.27       55.81     10.68 o 
   0  11   7       79.61       75.08     10.97 o 
   1  11   7        6.44        9.57      5.25 o 
   2  11   7      196.95      211.14     13.73 o 
   3  11   7      202.46      185.29     11.50 o 
   4  11   7       23.41       31.92      6.48 o 
   5  11   7       29.37       32.38      7.53 o 
   6  11   7      115.09      113.98     10.98 o 
   7  11   7        5.83        1.34      5.66 o 
   8  11   7      325.38      337.31     16.79 o 
   9  11   7      107.97      113.27     11.11 o 
  10  11   7       88.01       81.58     11.14 o 
  11  11   7       25.07       12.28      7.99 o 
   0  12   7       15.64       -0.05      7.39 o 
   1  12   7      268.07      275.63     14.15 o 
   2  12   7      152.24      143.06     10.35 o 
   3  12   7       95.67       85.58      8.87 o 
   4  12   7      190.27      187.19     13.92 o 
   5  12   7       35.65       49.17      8.48 o 
   6  12   7       76.11       85.89     10.41 o 
   7  12   7       22.78       27.48      8.31 o 
   8  12   7       78.63       82.48     10.76 o 
   9  12   7      108.05       99.66     11.70 o 
  10  12   7       95.34      101.51     13.24 o 
   0  13   7      294.12      279.07     25.43 o 
   1  13   7       93.53       74.97      8.36 o 
   2  13   7      115.92      118.99     10.22 o 
   3  13   7      127.85      130.73     12.85 o 
   4  13   7       80.82       70.14      9.56 o 
   5  13   7       15.90        4.91      6.51 o 
   6  13   7      314.31      290.84     17.13 o 
   7  13   7      168.48      184.82     15.53 o 
   8  13   7       56.21       60.26     10.20 o 
   9  13   7      516.66      587.96     29.48 o 
  10  13   7       92.70      120.85     16.13 o 
   0  14   7       45.56       35.72     10.73 o 
   1  14   7       26.14       26.37      6.98 o 
   2  14   7       34.57       29.16      7.63 o 
   3  14   7       13.26       21.85      7.28 o 
   4  14   7       29.32       30.66      7.98 o 
   5  14   7       92.80       81.21     10.52 o 
   6  14   7       13.26       -2.63      6.77 o 
   7  14   7      162.20      147.68     14.61 o 
   8  14   7       17.88       24.22     10.43 o 
   9  14   7       58.29       79.36     12.75 o 
   0  15   7      117.46       90.09     14.12 o 
   1  15   7      236.80      239.58     14.56 o 
   2  15   7       35.52       33.73      7.65 o 
   3  15   7       55.53       58.97      8.86 o 
   4  15   7      192.96      189.43     14.45 o 
   5  15   7       60.86       54.44     10.45 o 
   6  15   7       33.21       33.60      9.61 o 
   7  15   7       98.12      104.23     13.43 o 
   8  15   7      106.29      127.30     15.81 o 
   0  16   7      240.68      298.92     23.27 o 
   1  16   7      122.23      134.56     11.75 o 
   2  16   7      130.20      140.65     12.65 o 
   3  16   7      154.97      175.64     15.62 o 
   4  16   7      227.58      237.71     18.11 o 
   5  16   7      371.44      322.02     20.66 o 
   6  16   7       42.17       29.99     10.01 o 
   0  17   7       14.83       22.35     11.44 o 
   1  17   7       57.16       71.10     11.09 o 
   2  17   7        7.66       -3.98      6.90 o 
   3  17   7      110.50      120.75     15.93 o 
   4  17   7       89.14       89.97     12.69 o 
   0  18   7       36.44       50.02     15.20 o 
   0   0   8      183.62      129.80     12.55 o 
   1   0   8      648.59      699.24     28.61 o 
   2   0   8     1517.20     1562.26     27.78 o 
   3   0   8     1491.78     1503.25     27.17 o 
   4   0   8      267.08      280.86     10.47 o 
   5   0   8        0.17       -2.74      4.40 o 
   6   0   8        8.95       10.19      5.63 o 
   7   0   8        3.13        5.17      5.91 o 
   8   0   8       87.43       79.44      9.89 o 
   9   0   8      122.38      106.18     11.73 o 
  10   0   8      190.66      244.19     17.34 o 
  11   0   8      118.53      115.32     13.31 o 
  12   0   8        0.83       -9.59      6.95 o 
  13   0   8       21.58       22.90     10.03 o 
  14   0   8       20.58       -0.24      8.72 o 
   0   1   8     3291.25     3229.21     48.66 o 
   1   1   8      777.77      802.55     13.07 o 
   2   1   8      172.62      223.65      7.04 o 
   3   1   8     1177.73     1170.24     16.13 o 
   4   1   8       94.42       91.64      5.30 o 
   5   1   8      312.58      301.16      9.38 o 
   6   1   8      522.49      525.89     14.01 o 
   7   1   8        0.19        3.70      3.81 o 
   8   1   8      423.41      402.84     14.22 o 
   9   1   8       45.18       40.39      6.13 o 
  10   1   8       28.54       29.16      6.08 o 
  11   1   8      242.26      229.57     12.43 o 
  12   1   8       83.25       99.20      9.23 o 
  13   1   8      423.48      421.04     17.95 o 
  14   1   8      158.76      168.90     12.43 o 
   0   2   8        3.19        8.19      4.62 o 
   1   2   8      473.22      445.39      8.82 o 
   2   2   8      880.51      922.31     13.63 o 
   3   2   8     1389.34     1349.56     17.85 o 
   4   2   8      381.20      396.42     10.26 o 
   5   2   8      226.48      209.38      8.81 o 
   6   2   8      613.26      588.98     15.07 o 
   7   2   8      280.99      268.14     11.14 o 
   8   2   8       78.56       68.19      6.70 o 
   9   2   8       78.07       66.07      7.02 o 
  10   2   8      107.39      118.37      9.10 o 
  11   2   8       84.09       66.89      7.89 o 
  12   2   8      154.40      152.20     11.01 o 
  13   2   8       84.95       72.89      8.98 o 
  14   2   8       66.12       77.83     10.38 o 
   0   3   8        0.03        5.65      3.72 o 
   1   3   8      719.47      736.26     11.74 o 
   2   3   8        3.64        1.68      2.34 o 
   3   3   8       39.27       41.94      3.82 o 
   4   3   8      229.22      226.57      8.16 o 
   5   3   8      288.56      319.36      9.95 o 
   6   3   8       16.63        9.80      4.20 o 
   7   3   8      534.98      526.22     16.98 o 
   8   3   8       33.99       44.58      6.02 o 
   9   3   8      310.86      266.29     12.25 o 
  10   3   8       93.22       96.94      9.09 o 
  11   3   8      250.03      243.69     12.86 o 
  12   3   8      164.81      139.98     10.46 o 
  13   3   8      108.94      130.34     13.89 o 
   0   4   8      190.71      234.21     11.09 o 
   1   4   8      297.50      317.83      7.60 o 
   2   4   8       67.66       61.70      4.04 o 
   3   4   8      489.00      502.38     12.19 o 
   4   4   8      439.85      449.80      9.60 o 
   5   4   8      563.79      545.94     12.76 o 
   6   4   8      329.15      333.29     13.16 o 
   7   4   8      473.07      473.36     14.60 o 
   8   4   8      225.14      219.52     12.18 o 
   9   4   8      368.77      348.78     13.85 o 
  10   4   8       11.22        3.66      4.90 o 
  11   4   8       36.09       37.21      7.23 o 
  12   4   8       17.69        9.07      6.89 o 
  13   4   8      113.41      106.56     11.15 o 
   0   5   8        1.29       -1.76      2.95 o 
   1   5   8      409.59      411.83      8.88 o 
   2   5   8      646.51      624.42     10.71 o 
   3   5   8       56.39       62.76      4.21 o 
   4   5   8       65.77       68.09      5.01 o 
   5   5   8      401.70      399.23     12.52 o 
   6   5   8      141.42      153.79      7.73 o 
   7   5   8       53.35       49.15      6.04 o 
   8   5   8       31.13       31.70      6.00 o 
   9   5   8       96.74       87.37      9.06 o 
  10   5   8      395.46      370.05     26.51 o 
  11   5   8      123.53      106.39     10.09 o 
  12   5   8      300.38      318.86     16.45 o 
  13   5   8        3.07        0.16      6.32 o 
   0   6   8      146.21      145.31      9.46 o 
   1   6   8      735.98      749.39     13.25 o 
   2   6   8      128.92      128.61      6.54 o 
   3   6   8      277.34      283.88      8.24 o 
   4   6   8      416.48      415.80     12.02 o 
   5   6   8      288.95      256.82     10.13 o 
   6   6   8       25.63       27.35      4.94 o 
   7   6   8     1551.24     1520.38     25.72 o 
   8   6   8       81.57       74.39      8.72 o 
   9   6   8        4.22       -1.87      5.01 o 
  10   6   8       61.50       71.46      9.24 o 
  11   6   8      115.94      140.60     15.99 o 
  12   6   8       31.07       27.15      8.48 o 
  13   6   8       30.75       23.50      8.71 o 
   0   7   8       15.44       11.90      4.87 o 
   1   7   8      314.68      321.60     11.80 o 
   2   7   8      152.18      128.52      8.49 o 
   3   7   8      838.68      821.88     15.75 o 
   4   7   8      309.06      310.79     11.68 o 
   5   7   8      408.86      370.45     14.74 o 
   6   7   8      589.74      567.51     16.54 o 
   7   7   8      812.53      735.65     20.99 o 
   8   7   8      254.33      252.29     14.43 o 
   9   7   8      140.70      140.33     11.29 o 
  10   7   8       51.34       66.23      9.06 o 
  11   7   8       82.68       90.81     12.09 o 
  12   7   8       76.92       79.12     11.44 o 
   0   8   8      979.51     1046.63     32.86 o 
   1   8   8      592.48      582.73     17.19 o 
   2   8   8      544.35      550.12     14.96 o 
   3   8   8      757.15      739.48     20.35 o 
   4   8   8     1521.48     1518.22     28.62 o 
   5   8   8      447.37      464.66     16.76 o 
   6   8   8      740.42      758.22     20.14 o 
   7   8   8      582.29      529.98     20.15 o 
   8   8   8       41.57       32.59      6.84 o 
   9   8   8      287.18      306.99     16.07 o 
  10   8   8      236.14      239.57     14.75 o 
  11   8   8       38.57       46.41      8.82 o 
  12   8   8       54.31       66.77      9.75 o 
   0   9   8     1190.07     1161.18     34.01 o 
   1   9   8        7.37        7.01      4.95 o 
   2   9   8      365.95      375.84     17.08 o 
   3   9   8      183.06      162.88     10.20 o 
   4   9   8      750.19      664.28     20.49 o 
   5   9   8      502.42      478.26     17.86 o 
   6   9   8      302.76      291.73     15.55 o 
   7   9   8      313.22      288.54     19.34 o 
   8   9   8      300.73      260.55     14.62 o 
   9   9   8       10.38       10.44      6.94 o 
  10   9   8      239.07      254.55     16.88 o 
  11   9   8       77.66       87.35     11.77 o 
  12   9   8      342.13      406.79     24.35 o 
   0  10   8        6.56       13.47      7.87 o 
   1  10   8      881.56      805.58     23.71 o 
   2  10   8       60.47       49.49      7.14 o 
   3  10   8      312.88      324.96     14.64 o 
   4  10   8       13.88       19.19      6.41 o 
   5  10   8      318.69      320.24     17.78 o 
   6  10   8      297.63      301.55     14.93 o 
   7  10   8       78.47       76.99      9.09 o 
   8  10   8      101.89      106.70     10.88 o 
   9  10   8      118.82      134.12     12.67 o 
  10  10   8        4.72        2.25      7.20 o 
  11  10   8       87.62       76.25     16.01 o 
   0  11   8       51.39       61.61     10.88 o 
   1  11   8      840.19      829.54     21.05 o 
   2  11   8      349.38      321.94     14.93 o 
   3  11   8      631.32      596.41     20.03 o 
   4  11   8      429.13      426.02     19.01 o 
   5  11   8      402.23      386.64     19.94 o 
   6  11   8      116.11      133.13     12.35 o 
   7  11   8       10.42        6.70      6.66 o 
   8  11   8       39.38       33.08      8.15 o 
   9  11   8      112.40      130.36     13.59 o 
  10  11   8       58.85       59.74     10.26 o 
  11  11   8       20.62       18.43      8.90 o 
   0  12   8      114.67      102.46     13.20 o 
   1  12   8      338.69      326.70     15.41 o 
   2  12   8      312.62      310.73     15.16 o 
   3  12   8       49.41       46.53      7.78 o 
   4  12   8       19.40       15.18      6.71 o 
   5  12   8      138.92      130.87     11.79 o 
   6  12   8       41.27       33.82      9.00 o 
   7  12   8      193.85      188.22     16.35 o 
   8  12   8       33.20       36.50      8.74 o 
   9  12   8       33.17       37.85     10.17 o 
  10  12   8       90.91      100.70     13.28 o 
   0  13   8      214.73      220.92     18.59 o 
   1  13   8       24.81       22.77      6.55 o 
   2  13   8       31.08       22.61      7.64 o 
   3  13   8      219.63      223.91     15.08 o 
   4  13   8       50.47       31.41      8.01 o 
   5  13   8       53.34       47.31      9.00 o 
   6  13   8      185.49      195.65     15.44 o 
   7  13   8       32.52       34.88      8.53 o 
   8  13   8      157.68      173.92     14.59 o 
   9  13   8      141.11      175.82     17.68 o 
   0  14   8       15.41       15.63      9.06 o 
   1  14   8       30.54       25.20      7.81 o 
   2  14   8       77.08       80.39      9.32 o 
   3  14   8      227.45      229.44     15.44 o 
   4  14   8      154.36      160.81     13.26 o 
   5  14   8       79.42       74.72     10.72 o 
   6  14   8        6.12        8.11      7.67 o 
   7  14   8      651.50      658.45     32.09 o 
   8  14   8      262.68      229.91     18.15 o 
   0  15   8      251.27      247.52     21.31 o 
   1  15   8       11.66        8.50      6.72 o 
   2  15   8       20.55       13.38      6.95 o 
   3  15   8      172.46      189.22     14.41 o 
   4  15   8        1.80       10.41      7.45 o 
   5  15   8       85.10      113.43     12.36 o 
   6  15   8       18.32       19.51      9.34 o 
   7  15   8        6.12        8.53      9.60 o 
   0  16   8      321.76      334.93     25.02 o 
   1  16   8        7.50        2.68      6.96 o 
   2  16   8      155.02      183.39     14.94 o 
   3  16   8       43.24       40.26      9.24 o 
   4  16   8       27.61       29.97      9.90 o 
   5  16   8       73.86       65.65     11.71 o 
   0  17   8        9.07       25.42     11.72 o 
   1  17   8      124.70      115.17     13.33 o 
   2  17   8      691.74      695.90     30.32 o 
   3  17   8      296.96      305.25     20.70 o 
   1   0   9        2.94        4.08      3.48 o 
   2   0   9        0.41        0.97      3.70 o 
   3   0   9        1.95       -4.01      3.64 o 
   4   0   9      351.08      313.37     11.76 o 
   5   0   9      310.12      270.91     21.66 o 
   6   0   9      318.22      340.24     17.32 o 
   7   0   9       68.75       74.86      9.74 o 
   8   0   9      863.47      833.56     26.37 o 
   9   0   9        5.41        8.20      6.83 o 
  10   0   9        0.19        8.25      7.66 o 
  11   0   9      401.65      434.93     24.30 o 
  12   0   9       14.68        6.32      8.23 o 
  13   0   9       13.65       11.58     10.20 o 
   0   1   9     1032.83     1041.12     26.87 o 
   1   1   9      389.75      380.02     10.02 o 
   2   1   9      148.93      148.13      6.08 o 
   3   1   9        6.90       10.77      3.09 o 
   4   1   9      932.18      935.08     14.34 o 
   5   1   9      707.94      681.60     14.90 o 
   6   1   9      178.39      161.92      9.03 o 
   7   1   9      758.49      724.90     16.66 o 
   8   1   9      397.39      418.99     16.62 o 
   9   1   9      284.89      268.69     12.45 o 
  10   1   9      325.83      301.61     13.73 o 
  11   1   9       27.02       25.99      6.53 o 
  12   1   9       42.48       40.01      7.45 o 
  13   1   9      278.92      282.64     15.44 o 
   0   2   9      192.96      200.77      9.79 o 
   1   2   9       72.45       69.14      4.42 o 
   2   2   9      341.11      298.48      8.44 o 
   3   2   9      403.84      438.12     11.25 o 
   4   2   9      128.08      138.71      7.13 o 
   5   2   9       14.89       12.64      3.67 o 
   6   2   9      228.50      209.51      9.90 o 
   7   2   9      210.84      223.43     11.10 o 
   8   2   9      602.45      567.51     21.72 o 
   9   2   9       73.10       64.00      7.26 o 
  10   2   9       83.75       74.35      7.94 o 
  11   2   9      193.08      188.27     11.63 o 
  12   2   9       35.88       45.38      7.57 o 
  13   2   9       60.26       56.78      8.57 o 
   0   3   9      112.46      111.64     10.84 o 
   1   3   9     1777.02     1605.63     20.60 o 
   2   3   9      493.92      457.39     12.21 o 
   3   3   9      550.49      539.33     10.50 o 
   4   3   9       59.76       71.78      5.28 o 
   5   3   9      276.56      255.50      9.31 o 
   6   3   9       34.74       50.76      6.10 o 
   7   3   9      480.28      447.16     14.80 o 
   8   3   9       20.81       15.26      5.32 o 
   9   3   9      102.65       82.19      7.89 o 
  10   3   9       74.15       82.36      8.19 o 
  11   3   9      222.30      222.50     12.48 o 
  12   3   9       43.72       41.12      8.08 o 
  13   3   9       79.18       69.21      9.71 o 
   0   4   9        7.92        6.43      3.83 o 
   1   4   9     1270.84     1284.49     18.47 o 
   2   4   9       56.74       49.48      4.11 o 
   3   4   9        2.92       -1.69      2.36 o 
   4   4   9       68.88       66.93      5.21 o 
   5   4   9      653.05      660.61     13.68 o 
   6   4   9      450.21      449.54     14.48 o 
   7   4   9      194.86      172.03      9.48 o 
   8   4   9        8.83       10.26      4.77 o 
   9   4   9      244.55      284.61     18.61 o 
  10   4   9      401.43      403.76     18.30 o 
  11   4   9       72.09       78.08      9.51 o 
  12   4   9       81.95       72.60     10.10 o 
  13   4   9       42.19       54.45      9.60 o 
   0   5   9        7.23       10.75      3.98 o 
   1   5   9       18.84       20.33      3.18 o 
   2   5   9      298.17      290.49      8.41 o 
   3   5   9      235.56      235.65      9.58 o 
   4   5   9      370.70      388.23     11.45 o 
   5   5   9      233.43      223.61     12.11 o 
   6   5   9      692.68      709.11     16.25 o 
   7   5   9      210.56      189.68     10.72 o 
   8   5   9       51.73       48.38      7.12 o 
   9   5   9      182.24      162.65     11.10 o 
  10   5   9        2.64        2.27      5.59 o 
  11   5   9      108.88      100.96     12.89 o 
  12   5   9       19.86       17.30      8.54 o 
  13   5   9        8.78        8.41      8.02 o 
   0   6   9       21.64       18.34      5.35 o 
   1   6   9      989.29      999.02     18.32 o 
   2   6   9      322.63      337.00      9.40 o 
   3   6   9      259.33      270.26     10.42 o 
   4   6   9      532.81      511.34     14.70 o 
   5   6   9      172.92      187.57     10.74 o 
   6   6   9      234.43      224.10     11.23 o 
   7   6   9      142.43      141.37     13.04 o 
   8   6   9      527.63      519.93     20.87 o 
   9   6   9       80.03       91.25     10.58 o 
  10   6   9      112.23      102.00     10.54 o 
  11   6   9       46.17       33.23      8.44 o 
  12   6   9       70.14       57.02      9.68 o 
   0   7   9      135.40      133.04     12.65 o 
   1   7   9      453.82      451.27     13.45 o 
   2   7   9      588.68      596.57     15.40 o 
   3   7   9       66.40       60.36      6.13 o 
   4   7   9       24.88       27.47      5.93 o 
   5   7   9     1760.53     1747.87     36.36 o 
   6   7   9      613.40      615.73     21.73 o 
   7   7   9      312.41      309.93     16.39 o 
   8   7   9       89.93       71.99      9.13 o 
   9   7   9       27.91       39.43      7.99 o 
  10   7   9      117.84      133.57     11.76 o 
  11   7   9        6.60        1.98      6.13 o 
  12   7   9       61.28       55.94     10.22 o 
   0   8   9       42.24       31.62      9.58 o 
   1   8   9     1190.80     1114.83     28.81 o 
   2   8   9      182.24      150.14      9.76 o 
   3   8   9      875.53      819.21     18.14 o 
   4   8   9      296.24      304.13     13.87 o 
   5   8   9      817.11      740.93     20.49 o 
   6   8   9      183.11      156.69     10.93 o 
   7   8   9       19.49       12.98      7.33 o 
   8   8   9      206.25      214.75     14.51 o 
   9   8   9       82.13       78.53     12.32 o 
  10   8   9      422.03      420.87     21.35 o 
  11   8   9       94.18       90.48     11.87 o 
  12   8   9      117.76      143.21     14.23 o 
   0   9   9      893.92      726.31     26.61 o 
   1   9   9      725.69      747.62     19.31 o 
   2   9   9     1240.82     1248.55     35.68 o 
   3   9   9     1397.87     1383.04     30.20 o 
   4   9   9      209.97      223.17     13.60 o 
   5   9   9       24.95       17.81      6.12 o 
   6   9   9      193.93      170.62     13.58 o 
   7   9   9        1.06        3.01      5.45 o 
   8   9   9       94.71       96.32     14.94 o 
   9   9   9       78.28       76.85     10.54 o 
  10   9   9        9.99        8.77      7.02 o 
  11   9   9      274.28      333.75     26.15 o 
   0  10   9      114.55      153.15     14.92 o 
   1  10   9      375.07      306.67     14.43 o 
   2  10   9      703.69      718.99     20.21 o 
   3  10   9      303.74      259.40     16.03 o 
   4  10   9      936.41      925.83     25.34 o 
   5  10   9       33.14       47.53      8.07 o 
   6  10   9       69.69       68.52      9.38 o 
   7  10   9        2.82       -3.30      5.77 o 
   8  10   9        5.78        9.72      7.14 o 
   9  10   9      342.55      354.02     30.04 o 
  10  10   9      162.91      157.59     14.22 o 
  11  10   9       65.06       82.24     11.71 o 
   0  11   9      303.98      275.08     20.15 o 
   1  11   9      300.44      248.54     16.25 o 
   2  11   9       91.37       73.33      9.28 o 
   3  11   9       29.88       27.41      7.48 o 
   4  11   9       96.58       98.05     10.96 o 
   5  11   9      455.59      433.09     20.10 o 
   6  11   9       60.10       54.41      9.16 o 
   7  11   9      477.01      518.34     22.87 o 
   8  11   9      170.84      180.69     15.86 o 
   9  11   9      196.14      194.40     16.94 o 
  10  11   9       60.30       72.61     12.42 o 
   0  12   9       60.02       61.44     11.98 o 
   1  12   9      334.66      333.44     16.78 o 
   2  12   9       30.92       21.31      6.65 o 
   3  12   9      212.30      233.60     18.21 o 
   4  12   9      206.81      199.91     15.44 o 
   5  12   9        8.21        9.55      7.49 o 
   6  12   9      105.99      108.15     11.39 o 
   7  12   9      198.23      161.69     13.59 o 
   8  12   9       66.67       76.79     13.77 o 
   9  12   9       59.46       65.49     11.84 o 
   0  13   9       31.98       34.31     10.59 o 
   1  13   9       72.73       94.19      9.79 o 
   2  13   9      136.45      138.10     11.24 o 
   3  13   9       11.30       18.22      7.34 o 
   4  13   9       18.00       10.63      7.02 o 
   5  13   9       21.65       10.91      7.37 o 
   6  13   9       30.45       23.00      8.23 o 
   7  13   9        0.30        2.14      6.81 o 
   8  13   9      208.67      237.00     22.60 o 
   0  14   9        0.10        3.55      8.64 o 
   1  14   9       23.24       14.76      7.24 o 
   2  14   9        3.38        3.82      6.68 o 
   3  14   9      113.61      132.13     12.52 o 
   4  14   9       77.93       83.58     10.89 o 
   5  14   9      144.80      148.00     16.43 o 
   6  14   9      184.80      189.29     15.35 o 
   7  14   9      197.98      225.53     20.62 o 
   0  15   9       86.54       96.36     15.30 o 
   1  15   9      349.47      340.83     17.73 o 
   2  15   9        0.03        1.10      6.83 o 
   3  15   9       15.74       10.09      7.36 o 
   4  15   9      131.09      140.68     13.58 o 
   5  15   9      617.17      629.47     29.06 o 
   6  15   9      105.62      156.06     16.25 o 
   0  16   9       35.14       38.10     19.12 o 
   1  16   9       96.58      108.73     11.73 o 
   2  16   9       88.82      101.93     11.64 o 
   3  16   9      265.96      259.88     18.02 o 
   4  16   9      119.46      111.68     15.38 o 
   5  16   9        3.55        9.30      8.47 o 
   0  17   9       10.37       26.30     11.94 o 
   1  17   9      197.72      208.58     15.96 o 
   0   0  10      340.87      374.50     24.63 o 
   1   0  10      228.95      216.37     12.28 o 
   2   0  10        0.03       -1.10      5.10 o 
   3   0  10        0.20       -1.21      3.94 o 
   4   0  10     1681.11     1598.91     46.62 o 
   5   0  10      249.57      221.27     14.06 o 
   6   0  10       76.44       76.75      9.66 o 
   7   0  10        0.23       -4.18      5.76 o 
   8   0  10        0.22       -3.30      6.33 o 
   9   0  10      146.39      138.82     13.44 o 
  10   0  10      128.54      112.70     13.13 o 
  11   0  10      135.07      141.07     14.99 o 
  12   0  10        0.01       16.43      9.71 o 
  13   0  10        0.43        2.76      9.21 o 
   0   1  10     1024.72     1074.08     22.82 o 
   1   1  10        2.25        1.79      2.74 o 
   2   1  10       94.30       89.41      5.26 o 
   3   1  10      376.96      346.09      9.34 o 
   4   1  10      220.76      221.66      9.12 o 
   5   1  10       64.00       81.03      9.40 o 
   6   1  10      177.81      184.66     10.06 o 
   7   1  10      126.63      118.77      8.72 o 
   8   1  10      465.71      467.60     22.36 o 
   9   1  10      193.99      187.07     11.14 o 
  10   1  10      131.97      141.97     10.16 o 
  11   1  10       29.81       24.30      6.63 o 
  12   1  10       67.73       63.48      8.51 o 
  13   1  10       63.57       47.07      8.50 o 
   0   2  10       25.02       16.69      4.85 o 
   1   2  10       93.56      115.98      5.91 o 
   2   2  10      147.23      162.57      6.84 o 
   3   2  10      258.48      275.08      8.58 o 
   4   2  10       15.91       21.44      4.19 o 
   5   2  10      512.19      482.36     14.75 o 
   6   2  10      177.44      168.22      9.65 o 
   7   2  10      221.44      197.46     10.35 o 
   8   2  10      331.79      307.89     13.79 o 
   9   2  10      301.72      300.07     14.10 o 
  10   2  10      311.10      334.01     14.74 o 
  11   2  10       46.92       40.41      9.28 o 
  12   2  10       65.48       64.21      8.52 o 
  13   2  10       14.05        2.53      6.84 o 
   0   3  10       62.32       61.68      6.61 o 
   1   3  10     1743.66     1659.06     22.83 o 
   2   3  10      450.11      450.98     10.98 o 
   3   3  10       16.13        5.06      3.14 o 
   4   3  10      483.92      465.87     12.27 o 
   5   3  10       25.72       22.37      4.52 o 
   6   3  10      588.84      553.84     17.18 o 
   7   3  10      612.54      606.43     17.27 o 
   8   3  10      190.22      188.50     10.61 o 
   9   3  10       26.02       26.67      6.17 o 
  10   3  10      341.90      333.18     16.77 o 
  11   3  10      246.56      275.86     16.30 o 
  12   3  10       11.30        0.96      8.06 o 
  13   3  10       35.27       19.16      8.63 o 
   0   4  10       16.33       20.12      5.02 o 
   1   4  10     1729.65     1651.45     22.73 o 
   2   4  10      136.16      122.43      6.00 o 
   3   4  10      456.13      431.35     10.92 o 
   4   4  10      337.35      335.04     11.29 o 
   5   4  10       68.72       60.94      5.59 o 
   6   4  10      290.96      300.88     14.45 o 
   7   4  10      251.02      274.86     12.03 o 
   8   4  10       46.83       43.45      6.97 o 
   9   4  10      741.91      727.54     26.32 o 
  10   4  10       19.30       25.24      7.00 o 
  11   4  10       20.00        6.41      7.10 o 
  12   4  10       48.25       53.02     10.51 o 
   0   5  10       56.60       75.62      6.84 o 
   1   5  10      344.50      326.40      9.55 o 
   2   5  10      156.68      158.27      7.56 o 
   3   5  10      489.87      473.22     12.85 o 
   4   5  10       21.83       23.37      4.80 o 
   5   5  10      115.20      116.84      8.29 o 
   6   5  10      245.89      227.36     12.41 o 
   7   5  10      824.55      793.96     30.44 o 
   8   5  10      143.31      132.62     10.86 o 
   9   5  10      308.42      288.98     15.92 o 
  10   5  10       21.57       20.17      7.36 o 
  11   5  10       21.86       30.92      8.18 o 
  12   5  10       66.90       77.14     11.78 o 
   0   6  10      227.87      218.70     12.75 o 
   1   6  10      184.14      188.27      8.98 o 
   2   6  10       24.99       33.22      5.19 o 
   3   6  10      206.86      183.18     11.48 o 
   4   6  10      156.27      163.48     11.18 o 
   5   6  10      862.06      787.94     18.76 o 
   6   6  10      283.54      272.68     17.02 o 
   7   6  10      956.20      950.94     23.77 o 
   8   6  10       90.97       88.36     11.02 o 
   9   6  10       29.93       21.34      7.16 o 
  10   6  10       83.01       66.89     10.24 o 
  11   6  10      229.72      231.01     15.49 o 
  12   6  10       24.84       27.11      8.60 o 
   0   7  10        7.31       -4.34      5.83 o 
   1   7  10      433.50      394.74     16.50 o 
   2   7  10      100.53      110.00      7.78 o 
   3   7  10     1119.18     1110.01     23.66 o 
   4   7  10      151.45      175.23     10.88 o 
   5   7  10      105.03      114.35     10.43 o 
   6   7  10      128.30      131.44     10.19 o 
   7   7  10      146.21      135.29     11.83 o 
   8   7  10        9.15        8.65      6.61 o 
   9   7  10       57.93       45.35      9.26 o 
  10   7  10       32.81       37.42      9.08 o 
  11   7  10       47.18       32.73      9.01 o 
  12   7  10        1.92       -6.05      7.61 o 
   0   8  10     1928.69     2014.51     49.17 o 
   1   8  10      894.97      804.06     19.79 o 
   2   8  10      842.61      757.43     19.21 o 
   3   8  10      101.94      102.47      9.66 o 
   4   8  10      262.80      266.85     13.35 o 
   5   8  10      423.82      426.01     17.42 o 
   6   8  10      160.84      151.68     10.95 o 
   7   8  10      753.23      774.49     26.32 o 
   8   8  10      212.59      196.33     14.37 o 
   9   8  10      134.78      153.11     14.00 o 
  10   8  10      180.81      189.51     15.98 o 
  11   8  10       52.97       48.66     10.36 o 
   0   9  10      408.62      335.42     30.72 o 
   1   9  10      357.37      348.15     16.54 o 
   2   9  10       37.92       52.71      7.81 o 
   3   9  10       47.30       28.09      6.89 o 
   4   9  10      139.91      132.87     11.14 o 
   5   9  10      477.45      423.23     19.46 o 
   6   9  10       62.19       53.79      8.05 o 
   7   9  10       18.60       17.84      7.15 o 
   8   9  10       42.70       49.16      9.45 o 
   9   9  10       25.57       24.70      9.97 o 
  10   9  10      129.04      141.72     16.49 o 
  11   9  10      127.34      110.61     13.79 o 
   0  10  10        0.18       -6.83      7.59 o 
   1  10  10       73.63       59.91      8.41 o 
   2  10  10      280.50      274.56     14.16 o 
   3  10  10      224.52      248.61     15.03 o 
   4  10  10      104.42       80.29      9.60 o 
   5  10  10      260.52      274.73     16.18 o 
   6  10  10      111.35      101.08     10.76 o 
   7  10  10       27.12       12.39      7.91 o 
   8  10  10       80.22       86.14     13.13 o 
   9  10  10      107.35      117.79     19.20 o 
  10  10  10      135.54      158.88     14.58 o 
   0  11  10      587.50      531.76     28.44 o 
   1  11  10      106.71      105.58     10.54 o 
   2  11  10      360.33      369.16     19.91 o 
   3  11  10       12.81       15.18      6.93 o 
   4  11  10      105.77       85.85     10.66 o 
   5  11  10      337.15      351.14     18.46 o 
   6  11  10       18.93       14.51      7.39 o 
   7  11  10      373.93      432.76     23.46 o 
   8  11  10        2.88      -10.33      6.89 o 
   9  11  10       44.18       19.37      9.46 o 
  10  11  10       14.71       25.82     10.15 o 
   0  12  10       31.45       27.27      9.69 o 
   1  12  10       67.72       80.05      9.19 o 
   2  12  10       14.46       16.68      7.51 o 
   3  12  10      183.08      171.77     15.75 o 
   4  12  10       20.89       23.37      7.63 o 
   5  12  10       22.21       24.22      7.99 o 
   6  12  10       22.96       29.56      9.62 o 
   7  12  10        4.29       -2.48      6.45 o 
   8  12  10       63.61       58.59     11.01 o 
   9  12  10       16.20       10.51     10.64 o 
   0  13  10      424.26      389.48     35.81 o 
   1  13  10       62.46       58.49      8.63 o 
   2  13  10       45.41       52.54     10.23 o 
   3  13  10      604.59      641.37     30.73 o 
   4  13  10       70.43       48.06     10.96 o 
   5  13  10       96.05      111.43     13.76 o 
   6  13  10        6.45        2.23      7.12 o 
   7  13  10       19.43       20.09      8.58 o 
   8  13  10      108.54       97.26     13.45 o 
   0  14  10        3.77        7.15      9.38 o 
   1  14  10      334.70      306.65     22.02 o 
   2  14  10        0.06       -3.11      6.48 o 
   3  14  10      227.05      199.39     15.17 o 
   4  14  10       27.46       18.76      8.59 o 
   5  14  10      107.36      104.72     12.01 o 
   6  14  10       71.03       72.44     10.91 o 
   7  14  10      129.63      147.82     14.43 o 
   0  15  10       81.33       85.35     22.24 o 
   1  15  10      412.92      452.99     22.29 o 
   2  15  10       27.01       40.65      8.85 o 
   3  15  10        2.32       -2.62      6.98 o 
   4  15  10       86.39       88.68     12.75 o 
   5  15  10      111.02      115.24     12.80 o 
   0  16  10       38.00       32.49     18.51 o 
   1  16  10       55.67       71.92     15.98 o 
   2  16  10      148.73      150.38     14.11 o 
   3  16  10       19.19        6.95      7.57 o 
   1   0  11        4.06        1.23      4.66 o 
   2   0  11        0.94        5.15      4.62 o 
   3   0  11      489.51      469.32     16.30 o 
   4   0  11      626.47      625.59     21.31 o 
   5   0  11      449.81      401.24     19.58 o 
   6   0  11       50.73       45.09      8.75 o 
   7   0  11       12.22       24.75      7.96 o 
   8   0  11       77.78       69.53     12.01 o 
   9   0  11       76.39       75.99     11.27 o 
  10   0  11       48.08       53.85     11.13 o 
  11   0  11       79.00       67.32     12.54 o 
  12   0  11      116.58      124.95     15.88 o 
   0   1  11        3.54        3.56      4.49 o 
   1   1  11      744.15      695.28     13.24 o 
   2   1  11      316.44      325.77      9.97 o 
   3   1  11      269.84      259.25      8.84 o 
   4   1  11       59.62       65.28      6.09 o 
   5   1  11      359.63      335.04     12.62 o 
   6   1  11       66.27       64.26      6.57 o 
   7   1  11     1217.79     1165.34     24.09 o 
   8   1  11      248.90      259.81     12.43 o 
   9   1  11        0.21        0.95      5.33 o 
  10   1  11       37.06       40.80      7.23 o 
  11   1  11      350.52      361.62     16.48 o 
  12   1  11       58.28       57.60      8.69 o 
   0   2  11        5.75       -2.35      4.17 o 
   1   2  11     1025.30      962.07     15.71 o 
   2   2  11       14.91        9.05      3.34 o 
   3   2  11     1125.91     1082.81     18.27 o 
   4   2  11       79.07       82.09      6.73 o 
   5   2  11      263.53      257.03     11.13 o 
   6   2  11       73.08       53.58      6.83 o 
   7   2  11      626.72      602.34     17.92 o 
   8   2  11      239.53      236.90     11.96 o 
   9   2  11      539.65      527.02     18.40 o 
  10   2  11       26.54       24.21      6.94 o 
  11   2  11       20.79        9.66      7.28 o 
  12   2  11       11.19        4.04      7.07 o 
   0   3  11      307.47      295.65     13.31 o 
   1   3  11      624.63      622.93     16.50 o 
   2   3  11      540.04      528.74     13.36 o 
   3   3  11     1826.27     1731.70     26.91 o 
   4   3  11      659.37      667.74     15.42 o 
   5   3  11     1091.22     1009.25     21.13 o 
   6   3  11       92.18       99.52      8.80 o 
   7   3  11       18.34       14.23      5.47 o 
   8   3  11       71.74       74.47      7.65 o 
   9   3  11       67.18       67.92      8.32 o 
  10   3  11       27.68       25.77      7.43 o 
  11   3  11       27.70       18.45      7.13 o 
  12   3  11        2.16       13.06      8.24 o 
   0   4  11        0.12       -3.37      3.88 o 
   1   4  11      538.93      498.42     13.43 o 
   2   4  11      761.44      711.93     13.25 o 
   3   4  11      249.38      251.47      9.50 o 
   4   4  11      479.00      481.83     13.02 o 
   5   4  11     1260.44     1181.57     21.72 o 
   6   4  11      746.47      729.86     24.14 o 
   7   4  11      467.81      437.13     16.65 o 
   8   4  11      312.94      326.07     16.38 o 
   9   4  11       77.62       85.08      9.87 o 
  10   4  11      131.94      146.47     13.32 o 
  11   4  11        1.94       -7.59      6.65 o 
  12   4  11       14.62       11.06      7.83 o 
   0   5  11        5.11       -4.77      4.83 o 
   1   5  11      457.76      457.15     12.82 o 
   2   5  11      374.37      361.23     12.47 o 
   3   5  11      191.85      183.99      9.64 o 
   4   5  11      119.57      113.90      9.56 o 
   5   5  11      110.06       92.97     10.07 o 
   6   5  11      469.86      506.53     20.29 o 
   7   5  11       40.64       45.07      7.78 o 
   8   5  11      129.54      133.57     11.20 o 
   9   5  11       47.27       51.78      8.84 o 
  10   5  11       40.55       57.67      9.38 o 
  11   5  11       34.19       20.25      8.15 o 
  12   5  11       96.29       81.05     12.41 o 
   0   6  11       74.65       98.13      9.47 o 
   1   6  11       61.62       43.85      6.30 o 
   2   6  11       33.06       37.27      5.69 o 
   3   6  11      148.64      162.65     11.31 o 
   4   6  11      401.42      360.95     15.28 o 
   5   6  11      175.99      188.01     12.64 o 
   6   6  11      381.10      404.19     18.84 o 
   7   6  11      179.12      190.52     13.90 o 
   8   6  11      123.63      110.85     12.12 o 
   9   6  11      144.89      151.61     13.63 o 
  10   6  11        3.66       -3.66      9.40 o 
  11   6  11       44.05       41.77     10.15 o 
   0   7  11      501.10      471.48     24.16 o 
   1   7  11       43.50       34.59      6.40 o 
   2   7  11      127.37      139.92      9.50 o 
   3   7  11       59.23       72.87      7.80 o 
   4   7  11      203.63      185.62     13.73 o 
   5   7  11      240.17      209.51     12.29 o 
   6   7  11       82.05       77.67      9.53 o 
   7   7  11       88.25      111.89     11.74 o 
   8   7  11      134.14      122.98     12.17 o 
   9   7  11       65.08       63.34     10.30 o 
  10   7  11       35.63       37.40      9.47 o 
  11   7  11      175.54      197.25     16.44 o 
   0   8  11        2.34       -4.69      6.32 o 
   1   8  11      301.55      338.28     18.96 o 
   2   8  11      557.22      486.88     19.74 o 
   3   8  11      198.83      203.32     13.31 o 
   4   8  11      194.69      160.91     11.94 o 
   5   8  11       10.67       19.99      6.29 o 
   6   8  11       91.01       95.74     10.41 o 
   7   8  11      157.18      154.84     12.77 o 
   8   8  11      161.94      167.57     14.22 o 
   9   8  11      202.02      188.93     15.00 o 
  10   8  11       38.03       50.21     13.02 o 
  11   8  11      147.86      141.52     14.68 o 
   0   9  11      248.35      181.69     23.23 o 
   1   9  11      229.61      199.87     12.39 o 
   2   9  11       77.57       42.16      8.25 o 
   3   9  11       65.35       62.66      8.69 o 
   4   9  11       43.27       46.37      8.32 o 
   5   9  11      129.59      112.97     11.07 o 
   6   9  11       18.26        3.62      7.26 o 
   7   9  11      103.73      107.12     12.54 o 
   8   9  11       60.84       47.47      9.34 o 
   9   9  11      111.03      123.35     12.90 o 
  10   9  11       41.45       34.10      9.28 o 
   0  10  11      367.11      334.23     27.86 o 
   1  10  11      238.62      255.43     13.78 o 
   2  10  11      299.60      292.98     16.29 o 
   3  10  11       53.40       34.55      7.87 o 
   4  10  11       46.77       44.61      8.54 o 
   5  10  11       21.91       11.01      6.91 o 
   6  10  11       50.76       65.48     10.63 o 
   7  10  11       51.89       42.43     11.14 o 
   8  10  11      113.02      102.81     13.22 o 
   9  10  11      160.79      203.51     17.76 o 
  10  10  11        9.40        1.84      8.53 o 
   0  11  11      240.32      230.65     19.51 o 
   1  11  11       82.72       87.27     10.14 o 
   2  11  11      236.36      202.84     14.64 o 
   3  11  11       57.29       52.66      8.89 o 
   4  11  11      364.04      356.45     25.60 o 
   5  11  11      121.51      116.76     11.58 o 
   6  11  11       30.47       28.10      8.46 o 
   7  11  11      202.11      211.98     17.30 o 
   8  11  11      195.52      199.09     17.48 o 
   9  11  11       12.58       12.82      9.50 o 
   0  12  11       29.52       39.07     12.81 o 
   1  12  11      199.79      215.47     16.07 o 
   2  12  11       61.83       49.42      8.94 o 
   3  12  11      152.95      184.22     13.88 o 
   4  12  11       53.76       48.58      9.19 o 
   5  12  11       91.74       92.18     11.29 o 
   6  12  11       29.82       39.78      8.90 o 
   7  12  11       97.75      120.05     17.09 o 
   8  12  11      159.78      175.81     18.11 o 
   0  13  11      124.82      173.37     21.13 o 
   1  13  11       75.09       59.07     12.34 o 
   2  13  11       44.36       60.80     10.60 o 
   3  13  11      243.96      236.09     16.44 o 
   4  13  11      198.85      210.83     17.71 o 
   5  13  11       68.65       95.22     11.54 o 
   6  13  11       26.20       39.20     10.41 o 
   7  13  11      126.69      139.79     14.89 o 
   0  14  11        4.85       -4.87     12.55 o 
   1  14  11       42.74       52.48     10.27 o 
   2  14  11      243.05      225.18     19.35 o 
   3  14  11      188.28      225.55     16.33 o 
   4  14  11       85.08       88.49     11.57 o 
   5  14  11       35.70       44.24     10.52 o 
   6  14  11       55.26       52.33     10.61 o 
   0  15  11       19.17       16.73     12.19 o 
   1  15  11      460.11      518.68     24.38 o 
   2  15  11      241.56      254.17     18.94 o 
   3  15  11       70.37       75.39     12.07 o 
   4  15  11       31.94       27.79      8.92 o 
   0  16  11       13.18       12.68     12.53 o 
   0   0  12        1.11        3.85      6.90 o 
   1   0  12      432.48      443.49     19.34 o 
   2   0  12       41.51       49.11      7.00 o 
   3   0  12      341.54      323.53     17.05 o 
   4   0  12      673.69      703.14     23.38 o 
   5   0  12      347.41      400.67     24.54 o 
   6   0  12      258.01      276.03     17.54 o 
   7   0  12      191.48      172.49     14.70 o 
   8   0  12      123.38      139.06     15.93 o 
   9   0  12        4.57       -3.75      8.37 o 
  10   0  12       17.27       20.71     10.29 o 
  11   0  12        4.78       15.02     10.98 o 
  12   0  12      428.79      476.02     46.19 o 
   0   1  12       34.97       26.93      6.25 o 
   1   1  12      834.11      814.31     16.74 o 
   2   1  12       45.11       43.75      4.83 o 
   3   1  12      918.26      810.57     15.89 o 
   4   1  12      221.10      195.20      9.78 o 
   5   1  12      181.09      184.34      9.88 o 
   6   1  12       59.87       58.86      6.79 o 
   7   1  12       89.12       99.90      8.36 o 
   8   1  12      218.24      232.73     12.30 o 
   9   1  12      119.80      122.39     10.35 o 
  10   1  12      485.64      527.27     19.49 o 
  11   1  12      106.29      129.47     11.26 o 
  12   1  12      106.31      120.65     12.85 o 
   0   2  12      550.05      557.19     20.15 o 
   1   2  12     1141.32     1079.79     17.47 o 
   2   2  12     1111.03     1089.59     17.68 o 
   3   2  12      555.87      515.05     13.68 o 
   4   2  12       87.16       91.99      7.23 o 
   5   2  12      527.98      485.90     22.73 o 
   6   2  12       41.47       29.31      5.77 o 
   7   2  12       11.24       18.66      5.50 o 
   8   2  12       53.11       55.87      7.66 o 
   9   2  12      163.14      151.42     10.74 o 
  10   2  12      355.09      390.46     18.12 o 
  11   2  12       72.45       72.86     10.12 o 
  12   2  12        4.94       -4.93      7.11 o 
   0   3  12     3023.58     2832.02     48.10 o 
   1   3  12     1010.81      991.74     16.61 o 
   2   3  12      523.02      514.46     13.92 o 
   3   3  12     1246.69     1127.51     20.48 o 
   4   3  12      264.17      252.86     11.81 o 
   5   3  12     1111.73     1048.59     22.60 o 
   6   3  12       93.72       92.70      8.44 o 
   7   3  12      634.44      588.52     21.08 o 
   8   3  12      144.89      144.66     10.79 o 
   9   3  12       42.13       54.52      8.90 o 
  10   3  12      199.34      183.75     13.76 o 
  11   3  12       31.43       33.34      8.74 o 
  12   3  12       92.00       86.67     12.08 o 
   0   4  12     1091.48     1098.87     32.35 o 
   1   4  12     2000.58     1822.41     27.72 o 
   2   4  12     1024.24      960.31     18.58 o 
   3   4  12      924.91      843.66     17.47 o 
   4   4  12      184.01      173.47      9.85 o 
   5   4  12       30.65       37.26      6.68 o 
   6   4  12      302.91      314.83     15.18 o 
   7   4  12      432.11      416.37     19.36 o 
   8   4  12      481.29      489.12     20.32 o 
   9   4  12       19.66       27.93      7.82 o 
  10   4  12       47.36       33.31      8.52 o 
  11   4  12       69.37       46.14      9.60 o 
   0   5  12       42.35       20.54      6.79 o 
   1   5  12      484.76      480.20     13.62 o 
   2   5  12      187.59      147.99     10.71 o 
   3   5  12      503.85      444.35     17.61 o 
   4   5  12      125.82      106.86      8.85 o 
   5   5  12      406.06      407.80     18.55 o 
   6   5  12       29.69       29.21      8.31 o 
   7   5  12      159.63      162.45     13.20 o 
   8   5  12      124.36      129.54     12.51 o 
   9   5  12       15.11        8.35      6.94 o 
  10   5  12       32.90       25.06     11.47 o 
  11   5  12       29.41       29.08      9.50 o 
   0   6  12       51.37       40.54      9.04 o 
   1   6  12       70.33       75.70      7.98 o 
   2   6  12       75.21       52.82      7.06 o 
   3   6  12       24.06       14.30      5.54 o 
   4   6  12      414.05      406.47     18.45 o 
   5   6  12      364.41      350.09     17.47 o 
   6   6  12      373.74      367.11     20.34 o 
   7   6  12       88.21       97.40     11.14 o 
   8   6  12       70.34       73.13     10.38 o 
   9   6  12      160.80      157.39     13.99 o 
  10   6  12       62.21       55.65     10.45 o 
  11   6  12       22.62       31.74      9.90 o 
   0   7  12        3.39       18.00      8.12 o 
   1   7  12      726.33      711.38     20.08 o 
   2   7  12      183.35      194.48     12.60 o 
   3   7  12      411.14      360.12     17.30 o 
   4   7  12      139.77      140.90     11.19 o 
   5   7  12      504.49      482.43     20.81 o 
   6   7  12      153.97      132.72     20.11 o 
   7   7  12       95.20       91.01     11.07 o 
   8   7  12      162.75      159.41     13.70 o 
   9   7  12        9.87        4.65      7.56 o 
  10   7  12      101.86      115.10     13.56 o 
   0   8  12       98.39      104.34     15.38 o 
   1   8  12       80.42       53.42      9.02 o 
   2   8  12      293.80      287.90     17.43 o 
   3   8  12      115.19      119.50     10.77 o 
   4   8  12        8.31       13.48      6.45 o 
   5   8  12       99.87      109.67     12.21 o 
   6   8  12       62.83       64.01     10.70 o 
   7   8  12        2.47       -4.85      6.24 o 
   8   8  12       14.92       27.37      8.57 o 
   9   8  12       38.49       41.35      9.52 o 
  10   8  12       12.85       23.05      9.05 o 
   0   9  12      117.16      102.76     13.55 o 
   1   9  12      230.29      191.87     13.38 o 
   2   9  12       12.40       28.63      7.24 o 
   3   9  12       61.19       61.71      9.25 o 
   4   9  12       95.56      128.57     11.86 o 
   5   9  12       71.24       66.54      9.75 o 
   6   9  12      104.20      122.04     13.50 o 
   7   9  12       24.96       41.07      9.72 o 
   8   9  12       69.07       64.66     11.63 o 
   9   9  12      123.01      145.02     15.27 o 
   0  10  12        2.72        0.92      7.62 o 
   1  10  12      167.41      156.93     12.52 o 
   2  10  12       28.68       23.13      7.55 o 
   3  10  12       37.07       48.19      8.82 o 
   4  10  12        6.92        6.79      6.53 o 
   5  10  12      302.38      296.52     17.67 o 
   6  10  12      145.61      140.12     14.22 o 
   7  10  12       17.87        6.53      9.82 o 
   8  10  12       76.57       86.45     13.02 o 
   9  10  12      229.81      272.45     31.16 o 
   0  11  12       88.58      112.01     14.70 o 
   1  11  12       37.07       32.62      7.81 o 
   2  11  12      103.10      109.41     17.50 o 
   3  11  12       21.31       28.44      7.86 o 
   4  11  12       36.75       33.41      9.46 o 
   5  11  12      279.86      314.42     19.93 o 
   6  11  12        4.17       10.05      7.98 o 
   7  11  12      104.63      115.61     14.26 o 
   8  11  12       25.07       14.35      9.02 o 
   0  12  12       89.08       72.10     16.98 o 
   1  12  12       25.01       17.70      7.45 o 
   2  12  12      196.63      202.05     14.96 o 
   3  12  12       90.46       92.50     16.34 o 
   4  12  12      538.10      546.82     24.58 o 
   5  12  12       22.69       30.76      8.20 o 
   6  12  12       65.11       81.99     11.82 o 
   7  12  12       17.71       17.76     10.77 o 
   0  13  12        9.47       -2.52     10.54 o 
   1  13  12      371.42      416.08     21.25 o 
   2  13  12       12.40       11.42      7.45 o 
   3  13  12       41.53       50.72     10.12 o 
   4  13  12        5.19        2.66      6.92 o 
   5  13  12        7.64        1.25      7.08 o 
   6  13  12       33.11       31.34      9.85 o 
   0  14  12       65.70       72.25     16.99 o 
   1  14  12      445.07      429.06     21.70 o 
   2  14  12       47.84       48.23     10.14 o 
   3  14  12       76.01       86.73     11.85 o 
   4  14  12      269.07      292.26     21.06 o 
   5  14  12      113.68      125.31     13.11 o 
   0  15  12       14.32        7.65     11.60 o 
   1  15  12       10.15       19.43      8.54 o 
   2  15  12      282.08      325.16     22.37 o 
   1   0  13       19.39       17.91      5.56 o 
   2   0  13      179.63      164.40     11.31 o 
   3   0  13      485.55      446.99     21.94 o 
   4   0  13      587.75      621.20     24.57 o 
   5   0  13       76.66       62.27      9.91 o 
   6   0  13      141.51      164.71     14.28 o 
   7   0  13       42.44       44.47     10.01 o 
   8   0  13        3.05        0.69      9.63 o 
   9   0  13       50.58       46.56     10.73 o 
  10   0  13       37.64       42.67     11.34 o 
  11   0  13       82.90       78.23     13.82 o 
   0   1  13      285.05      261.01     13.85 o 
   1   1  13       48.24       42.58      4.90 o 
   2   1  13      614.43      585.40     14.81 o 
   3   1  13      127.35      120.38      8.04 o 
   4   1  13      385.11      379.37     13.94 o 
   5   1  13      298.49      277.15     12.26 o 
   6   1  13       57.17       36.61      6.23 o 
   7   1  13      245.78      228.87     11.97 o 
   8   1  13       63.20       66.18      7.84 o 
   9   1  13       91.91       86.80      8.96 o 
  10   1  13       39.01       46.56      8.20 o 
  11   1  13       43.98       37.55      9.27 o 
   0   2  13     1941.26     1863.29     36.34 o 
   1   2  13      333.79      289.81     10.29 o 
   2   2  13     1264.33     1248.61     26.46 o 
   3   2  13      164.71      199.10      9.92 o 
   4   2  13       23.00       12.01      4.79 o 
   5   2  13       27.19       34.99      5.94 o 
   6   2  13      105.49      118.14      9.29 o 
   7   2  13       69.10       47.49      7.57 o 
   8   2  13      458.47      499.43     19.35 o 
   9   2  13      203.18      211.10     14.45 o 
  10   2  13      168.63      223.00     19.65 o 
  11   2  13       86.13       70.11     11.26 o 
   0   3  13      181.92      186.20     11.82 o 
   1   3  13      601.10      514.04     12.79 o 
   2   3  13      195.56      199.22     10.96 o 
   3   3  13     1127.95     1038.77     23.23 o 
   4   3  13      251.70      254.01     20.76 o 
   5   3  13      242.27      225.14     12.91 o 
   6   3  13      281.66      296.61     17.40 o 
   7   3  13      465.12      460.50     19.40 o 
   8   3  13      496.99      529.68     21.60 o 
   9   3  13       58.80       64.39     10.29 o 
  10   3  13      119.34      111.90     12.53 o 
  11   3  13      202.25      219.00     16.70 o 
   0   4  13      327.36      374.14     21.27 o 
   1   4  13      531.33      502.94     20.72 o 
   2   4  13      146.61      132.07      8.93 o 
   3   4  13      263.80      262.09     13.20 o 
   4   4  13       85.62       65.78      8.84 o 
   5   4  13       88.16       92.88     14.18 o 
   6   4  13       40.92       48.78      7.83 o 
   7   4  13      105.36       94.95     10.94 o 
   8   4  13      201.04      195.63     14.65 o 
   9   4  13      257.40      253.77     20.34 o 
  10   4  13       67.46       67.52     10.35 o 
  11   4  13       54.25       74.37     11.05 o 
   0   5  13      797.91      754.36     32.69 o 
   1   5  13       70.37       63.72      6.95 o 
   2   5  13      317.33      320.90     14.50 o 
   3   5  13       23.73       25.19      5.40 o 
   4   5  13       95.98       89.29      9.66 o 
   5   5  13      210.51      208.19     18.01 o 
   6   5  13      244.57      246.02     15.65 o 
   7   5  13      285.05      297.66     17.47 o 
   8   5  13       27.83       21.90      8.98 o 
   9   5  13        0.84       -3.64      7.46 o 
  10   5  13      514.95      559.89     26.04 o 
   0   6  13      102.93       65.05     10.83 o 
   1   6  13       31.71       30.99      7.04 o 
   2   6  13      134.66      119.47     10.46 o 
   3   6  13      335.30      340.84     16.81 o 
   4   6  13      168.48      149.08     12.12 o 
   5   6  13       94.71       78.01      9.97 o 
   6   6  13       54.19       55.52      9.13 o 
   7   6  13       26.28       37.63      8.65 o 
   8   6  13       44.48       42.64     10.32 o 
   9   6  13       82.50       67.84     12.13 o 
  10   6  13       26.02        9.70      8.53 o 
   0   7  13       67.45       61.15     11.16 o 
   1   7  13      203.13      230.76     14.04 o 
   2   7  13       36.52       25.61      7.12 o 
   3   7  13      118.52      123.47     11.12 o 
   4   7  13       14.15        7.94      7.19 o 
   5   7  13       64.74       70.29     10.99 o 
   6   7  13        8.29       10.03      7.15 o 
   7   7  13       90.44      109.36     13.61 o 
   8   7  13       21.06       16.39      9.90 o 
   9   7  13       32.97       45.14     10.39 o 
  10   7  13      125.43      112.84     13.78 o 
   0   8  13      101.56       79.04     17.70 o 
   1   8  13      110.04      102.10     11.77 o 
   2   8  13       89.10       77.64     10.80 o 
   3   8  13       62.91       75.98      9.75 o 
   4   8  13       88.87      101.65     11.80 o 
   5   8  13       14.90       11.11      7.99 o 
   6   8  13       24.09       26.75      8.81 o 
   7   8  13       37.14       44.26     10.66 o 
   8   8  13       37.15       37.39     10.58 o 
   9   8  13       57.62       52.24     13.56 o 
   0   9  13        6.20        8.92      8.52 o 
   1   9  13       15.82        8.36      7.10 o 
   2   9  13       16.50       15.07      7.12 o 
   3   9  13       12.19       -2.54      6.20 o 
   4   9  13       48.68       57.54      9.49 o 
   5   9  13       74.98       67.38     11.54 o 
   6   9  13       87.63       96.35     12.95 o 
   7   9  13        0.45       -0.38      7.83 o 
   8   9  13       56.27       78.36     12.81 o 
   9   9  13       84.36       91.48     13.85 o 
   0  10  13       91.55       94.24     16.66 o 
   1  10  13      152.43      164.95     13.27 o 
   2  10  13        8.65        1.21      6.71 o 
   3  10  13       87.60       73.60     10.40 o 
   4  10  13      149.83      175.31     14.16 o 
   5  10  13        9.33        7.31      7.79 o 
   6  10  13      116.77      138.95     14.60 o 
   7  10  13        1.33        8.29      8.00 o 
   8  10  13       36.60       36.37     10.89 o 
   0  11  13      101.24      115.75     19.19 o 
   1  11  13       15.02       21.24      7.76 o 
   2  11  13       30.48       24.07      8.01 o 
   3  11  13      212.21      221.50     15.71 o 
   4  11  13        7.45       16.84      7.80 o 
   5  11  13       44.72       40.87     10.15 o 
   6  11  13       40.93       26.62      9.56 o 
   7  11  13       27.48       29.68     10.27 o 
   0  12  13      108.25      154.21     21.26 o 
   1  12  13       71.06       70.10     10.31 o 
   2  12  13       47.11       54.61      9.88 o 
   3  12  13        7.88       14.94      7.51 o 
   4  12  13        7.23       10.26      7.10 o 
   5  12  13        3.38       -6.21      7.13 o 
   6  12  13        6.49       13.98      8.84 o 
   0  13  13      243.71      241.84     31.93 o 
   1  13  13       32.36       35.31     11.38 o 
   2  13  13        3.71        1.26      6.67 o 
   3  13  13       24.71       22.10      8.04 o 
   4  13  13       87.37       87.70     11.64 o 
   5  13  13       86.26       91.56     14.72 o 
   0  14  13       17.13        4.40     12.41 o 
   1  14  13      223.43      225.31     28.18 o 
   2  14  13        6.30        4.87      7.58 o 
   3  14  13       50.80       67.62     11.27 o 
   0   0  14      968.12      932.71     41.96 o 
   1   0  14      104.51       88.99      9.14 o 
   2   0  14      275.12      286.12     16.99 o 
   3   0  14       17.13       16.88      7.53 o 
   4   0  14      344.77      321.78     32.15 o 
   5   0  14       62.41       61.32     10.12 o 
   6   0  14        0.40        4.86      7.64 o 
   7   0  14        4.03        7.82      7.84 o 
   8   0  14        9.63        8.10      8.11 o 
   9   0  14        0.67        1.48      8.42 o 
  10   0  14        7.28       15.26      9.63 o 
   0   1  14      619.85      631.59     20.36 o 
   1   1  14      132.29      105.84      6.61 o 
   2   1  14      222.90      227.95     10.81 o 
   3   1  14      517.25      487.90     19.39 o 
   4   1  14        4.20        4.96      4.71 o 
   5   1  14        1.03        6.86      4.95 o 
   6   1  14       22.74       16.64      5.95 o 
   7   1  14        1.63       -1.15      5.23 o 
   8   1  14       80.41       74.30      8.57 o 
   9   1  14        0.84        5.65      6.49 o 
  10   1  14       69.17       84.48     12.57 o 
   0   2  14      108.26      111.63      9.97 o 
   1   2  14      935.40      858.62     18.34 o 
   2   2  14      420.15      435.94     14.66 o 
   3   2  14      156.27      126.78      9.44 o 
   4   2  14       68.14       86.75      8.17 o 
   5   2  14      141.73      131.59      9.85 o 
   6   2  14      359.32      347.58     15.53 o 
   7   2  14        4.06        6.21      6.05 o 
   8   2  14       26.65       33.16      8.42 o 
   9   2  14      130.11      167.71     13.30 o 
  10   2  14       35.02       33.95      8.84 o 
   0   3  14      173.58      155.41     12.83 o 
   1   3  14        4.41       -0.77      4.52 o 
   2   3  14      558.62      521.05     18.45 o 
   3   3  14      221.24      194.67     11.83 o 
   4   3  14      339.98      334.05     16.91 o 
   5   3  14      591.10      560.30     20.86 o 
   6   3  14      406.58      408.61     23.03 o 
   7   3  14       78.54       87.37      9.98 o 
   8   3  14      368.41      436.62     21.44 o 
   9   3  14       56.06       50.64      8.86 o 
  10   3  14       91.53       91.96     11.39 o 
   0   4  14       79.27       67.67     12.69 o 
   1   4  14      406.86      357.50     15.16 o 
   2   4  14      406.61      400.12     16.53 o 
   3   4  14      330.72      312.17     16.25 o 
   4   4  14      866.38      799.42     24.57 o 
   5   4  14       23.96       16.51      7.02 o 
   6   4  14      292.11      268.58     16.28 o 
   7   4  14       33.50       25.01      8.08 o 
   8   4  14      123.09      115.85     12.72 o 
   9   4  14       32.32       38.28      9.21 o 
  10   4  14      138.86      167.50     15.33 o 
   0   5  14       16.28       22.97      8.66 o 
   1   5  14      116.17      104.28     11.87 o 
   2   5  14       27.25       33.07      7.14 o 
   3   5  14       88.47      100.76     10.37 o 
   4   5  14      193.79      205.72     14.18 o 
   5   5  14       22.01       32.84      7.95 o 
   6   5  14       10.91       -1.02      6.11 o 
   7   5  14       36.54       36.10      8.83 o 
   8   5  14       84.93      101.84     11.79 o 
   9   5  14       99.20      142.99     14.01 o 
  10   5  14      169.66      191.27     17.68 o 
   0   6  14      109.46      118.91     13.89 o 
   1   6  14      154.46      134.32     11.38 o 
   2   6  14       71.93       66.61      8.78 o 
   3   6  14       80.50       70.11     10.40 o 
   4   6  14       73.89       61.16     10.14 o 
   5   6  14       51.44       61.36      9.39 o 
   6   6  14       72.13       76.26     10.62 o 
   7   6  14       26.90       32.35      8.64 o 
   8   6  14        8.85        6.78      7.50 o 
   9   6  14      199.65      239.24     19.37 o 
   0   7  14       23.77       17.14     11.05 o 
   1   7  14       60.68       80.54      9.74 o 
   2   7  14      190.02      174.02     13.21 o 
   3   7  14       21.98       25.28      9.74 o 
   4   7  14        2.17        4.89      7.23 o 
   5   7  14       20.27       18.16     10.98 o 
   6   7  14      167.95      199.37     16.75 o 
   7   7  14      101.33      119.92     14.45 o 
   8   7  14       84.22       87.17     12.01 o 
   9   7  14       14.89       14.74      9.93 o 
   0   8  14       76.17       81.49     16.64 o 
   1   8  14      360.06      443.80     23.29 o 
   2   8  14      123.42      110.07     11.05 o 
   3   8  14        0.78       -4.08      5.99 o 
   4   8  14       38.74       46.88     10.38 o 
   5   8  14        1.16        0.33      7.51 o 
   6   8  14      116.04      101.56     13.19 o 
   7   8  14       11.42        2.57      8.00 o 
   8   8  14      124.87      127.35     15.01 o 
   0   9  14        3.15       -5.00      8.98 o 
   1   9  14       37.89       32.57      9.12 o 
   2   9  14       66.14       85.91     10.71 o 
   3   9  14       86.02       84.92     10.62 o 
   4   9  14      154.08      161.02     15.37 o 
   5   9  14       91.15      125.69     13.97 o 
   6   9  14      216.98      238.67     18.87 o 
   7   9  14      181.12      203.79     19.40 o 
   8   9  14      142.58      146.32     16.04 o 
   0  10  14      321.33      294.35     27.72 o 
   1  10  14        2.03        4.88      7.21 o 
   2  10  14      127.63      121.12     12.40 o 
   3  10  14       95.20      109.83     11.95 o 
   4  10  14      254.68      271.99     19.17 o 
   5  10  14      131.54      158.81     15.62 o 
   6  10  14      188.30      210.66     18.10 o 
   7  10  14       27.84       50.14     14.38 o 
   0  11  14      148.13      132.18     20.73 o 
   1  11  14       57.91       78.87     12.17 o 
   2  11  14      190.37      198.13     15.23 o 
   3  11  14       63.27       56.56     10.13 o 
   4  11  14       93.52      116.25     14.02 o 
   5  11  14       61.51       59.78     12.97 o 
   6  11  14        7.06        6.91      8.48 o 
   0  12  14        0.03        0.69     10.16 o 
   1  12  14      289.35      313.16     20.79 o 
   2  12  14      149.44      178.95     15.04 o 
   3  12  14      232.57      244.75     17.11 o 
   4  12  14        0.77        2.47      7.72 o 
   5  12  14       99.08      101.97     14.02 o 
   0  13  14      274.85      321.97     36.07 o 
   1  13  14       51.63       67.20     11.92 o 
   2  13  14       24.97       35.05      9.33 o 
   3  13  14        6.82       28.26     10.87 o 
   1   0  15        4.20        8.62      6.81 o 
   2   0  15       68.72       78.09     10.49 o 
   3   0  15       31.19       42.40      9.21 o 
   4   0  15      518.73      501.97     24.47 o 
   5   0  15       29.91       30.44     11.48 o 
   6   0  15       75.31       78.82     11.81 o 
   7   0  15       13.86       12.98      8.59 o 
   8   0  15      102.55      116.64     14.39 o 
   9   0  15       37.65       36.83     10.75 o 
  10   0  15      222.69      243.59     48.18 o 
   0   1  15       56.23       44.03      7.87 o 
   1   1  15       88.52       84.65      7.61 o 
   2   1  15        0.67        0.78      4.55 o 
   3   1  15      380.23      391.80     17.48 o 
   4   1  15       72.07       72.33      7.64 o 
   5   1  15       60.66       63.34      8.34 o 
   6   1  15      202.43      201.37     12.61 o 
   7   1  15      156.06      159.22     11.71 o 
   8   1  15      113.61      124.45     11.74 o 
   9   1  15      118.03      119.90     11.77 o 
  10   1  15       36.54       36.42      9.26 o 
   0   2  15      272.13      265.40     17.71 o 
   1   2  15       13.92       11.21      5.32 o 
   2   2  15       17.72       13.47      5.56 o 
   3   2  15      161.92      152.93     10.35 o 
   4   2  15      145.86      175.18     11.12 o 
   5   2  15       23.25       25.10      7.30 o 
   6   2  15        6.08       17.89      6.92 o 
   7   2  15       76.28       98.15     10.65 o 
   8   2  15      106.70      133.80     12.34 o 
   9   2  15        0.77       -2.32      6.72 o 
   0   3  15      251.25      249.92     16.46 o 
   1   3  15       14.75       17.08      5.57 o 
   2   3  15      107.70      116.92     10.20 o 
   3   3  15      310.14      282.91     15.82 o 
   4   3  15       55.09       57.28      9.01 o 
   5   3  15       40.20       47.85      8.54 o 
   6   3  15       98.20       99.37     11.41 o 
   7   3  15       12.48        8.19      7.94 o 
   8   3  15      172.50      197.27     17.45 o 
   9   3  15       41.60       37.72      9.36 o 
   0   4  15        8.06       14.06      9.99 o 
   1   4  15      186.34      186.59     11.87 o 
   2   4  15       43.79       39.09      7.59 o 
   3   4  15       41.18       45.10      8.48 o 
   4   4  15       25.88       25.15      7.69 o 
   5   4  15        3.19        2.10      6.75 o 
   6   4  15       44.48       61.65      9.95 o 
   7   4  15       42.92       33.95      9.34 o 
   8   4  15      132.32      139.96     13.84 o 
   9   4  15       16.75       28.06      9.04 o 
   0   5  15        0.80       -7.98      8.22 o 
   1   5  15       20.90       23.97      7.10 o 
   2   5  15        8.69       12.80      7.27 o 
   3   5  15        3.35       -2.20      6.63 o 
   4   5  15       19.30        7.04      6.68 o 
   5   5  15       31.25       25.74      7.67 o 
   6   5  15       80.04       96.22     11.61 o 
   7   5  15       70.68       75.01     11.00 o 
   8   5  15       23.36       27.00      8.82 o 
   9   5  15       13.90        9.89      8.28 o 
   0   6  15       95.11       98.50     18.19 o 
   1   6  15       89.27       90.99     10.23 o 
   2   6  15      185.55      216.23     14.47 o 
   3   6  15       82.59      101.16     12.08 o 
   4   6  15       45.39       43.65      9.86 o 
   5   6  15       43.09       41.20      9.93 o 
   6   6  15      105.49       97.62     12.95 o 
   7   6  15        5.03        1.69      7.12 o 
   8   6  15       76.35       79.08     11.74 o 
   0   7  15        6.01       28.08     12.00 o 
   1   7  15      107.57      105.84     11.00 o 
   2   7  15      151.79      174.49     14.02 o 
   3   7  15      106.18      112.22     12.76 o 
   4   7  15       53.98       73.25     11.16 o 
   5   7  15      103.63      110.59     13.58 o 
   6   7  15       15.08       17.91      8.74 o 
   7   7  15      133.57      152.32     16.22 o 
   8   7  15      193.52      238.59     19.89 o 
   0   8  15       11.21       39.34     19.17 o 
   1   8  15      147.50      145.59     13.96 o 
   2   8  15       24.09       30.25      8.36 o 
   3   8  15      109.98      121.71     14.16 o 
   4   8  15      118.85       99.58     15.76 o 
   5   8  15      293.34      317.80     21.20 o 
   6   8  15       58.45       76.56     12.33 o 
   7   8  15      160.04      170.80     18.78 o 
   0   9  15        0.07        4.01     11.40 o 
   1   9  15      545.14      568.39     31.02 o 
   2   9  15       78.34       62.35     10.08 o 
   3   9  15      581.11      709.07     30.29 o 
   4   9  15      162.87      179.79     18.47 o 
   5   9  15       53.68       56.99     11.70 o 
   6   9  15       82.00       81.06     13.47 o 
   7   9  15       40.80       30.70     12.25 o 
   0  10  15       91.98       72.32     23.06 o 
   1  10  15       66.50       65.04     11.81 o 
   2  10  15       11.52        3.31      7.33 o 
   3  10  15       22.21       28.19      9.32 o 
   4  10  15       60.65       84.46     12.93 o 
   5  10  15      126.48      152.88     16.74 o 
   6  10  15       99.11      137.68     15.66 o 
   0  11  15        3.05       -2.50     13.75 o 
   1  11  15      125.93      136.32     15.36 o 
   2  11  15       23.29       36.77     10.32 o 
   3  11  15       14.50       16.11      9.16 o 
   4  11  15      226.72      253.07     20.22 o 
   0  12  15      579.38      605.02     41.49 o 
   1  12  15      144.18      146.56     15.60 o 
   2  12  15       10.25       11.77      8.64 o 
   3  12  15       14.57        6.01      8.41 o 
   0   0  16       18.16        7.82     11.58 o 
   1   0  16      196.35      250.25     18.97 o 
   2   0  16       58.12       49.16      9.87 o 
   3   0  16      284.57      356.10     21.28 o 
   4   0  16      314.83      306.78     19.89 o 
   5   0  16      116.97      136.22     14.46 o 
   6   0  16        0.01       -9.50      8.43 o 
   7   0  16        1.60        4.52     11.22 o 
   8   0  16        0.06       -3.58     10.61 o 
   9   0  16       39.89       30.00     18.61 o 
   0   1  16        0.35       -7.16      8.41 o 
   1   1  16       65.07       51.36      7.68 o 
   2   1  16       20.10       17.55      6.01 o 
   3   1  16       35.37       29.69      6.51 o 
   4   1  16       51.61       48.87      7.62 o 
   5   1  16        8.59       13.90      6.72 o 
   6   1  16       25.15       29.23     11.09 o 
   7   1  16       28.63       19.75      7.84 o 
   8   1  16       32.19       49.07      9.20 o 
   9   1  16       18.04       17.39      8.26 o 
   0   2  16       82.68       85.78     12.88 o 
   1   2  16      164.81      180.24     11.93 o 
   2   2  16       15.91       18.33      6.38 o 
   3   2  16      128.48      124.45     10.55 o 
   4   2  16        6.73       -8.55      6.01 o 
   5   2  16       54.06       45.85      9.06 o 
   6   2  16       40.44       38.69      9.97 o 
   7   2  16      123.22      116.03     12.83 o 
   8   2  16      189.03      222.09     16.84 o 
   0   3  16       33.54       26.83      9.98 o 
   1   3  16       93.23      123.19     11.11 o 
   2   3  16      488.03      485.44     20.93 o 
   3   3  16       21.46       19.98      7.24 o 
   4   3  16      169.68      171.48     13.73 o 
   5   3  16      106.55      121.46     12.15 o 
   6   3  16      243.11      255.27     17.14 o 
   7   3  16       47.75       54.31     10.18 o 
   8   3  16       12.43        6.89      8.64 o 
   0   4  16      240.72      220.92     22.19 o 
   1   4  16       88.19       69.97     10.24 o 
   2   4  16      216.59      213.73     16.09 o 
   3   4  16       16.65       11.69      7.18 o 
   4   4  16      127.55      129.31     12.27 o 
   5   4  16        6.04        6.85      6.97 o 
   6   4  16      138.35      135.98     13.39 o 
   7   4  16       83.68      103.95     12.34 o 
   8   4  16      112.32      113.04     13.37 o 
   0   5  16      342.28      323.17     27.00 o 
   1   5  16       12.37       -2.14      6.71 o 
   2   5  16       24.60       14.95      7.89 o 
   3   5  16       25.60       13.39      8.01 o 
   4   5  16       63.25       62.71     10.71 o 
   5   5  16       70.36       58.48     10.92 o 
   6   5  16       37.29       30.72      8.85 o 
   7   5  16      279.03      312.98     19.52 o 
   8   5  16      514.68      584.25     26.99 o 
   0   6  16      355.92      384.70     29.96 o 
   1   6  16      261.25      264.69     17.74 o 
   2   6  16      235.25      222.54     17.02 o 
   3   6  16       53.55       63.36     10.71 o 
   4   6  16       98.04      111.13     14.39 o 
   5   6  16        9.86       10.27      8.74 o 
   6   6  16      129.13      138.69     15.18 o 
   7   6  16       82.27       88.77     15.43 o 
   0   7  16        2.19       -1.84     16.92 o 
   1   7  16       55.66       73.65     10.96 o 
   2   7  16       72.10       98.34     12.66 o 
   3   7  16       62.97       74.19     11.88 o 
   4   7  16      126.71      142.94     14.88 o 
   5   7  16       16.11        7.99     11.17 o 
   6   7  16      174.14      205.80     17.79 o 
   7   7  16       66.42       79.83     16.49 o 
   0   8  16       21.57       42.80     14.00 o 
   1   8  16      498.12      536.31     26.35 o 
   2   8  16       92.25      113.34     14.49 o 
   3   8  16       77.83       93.04     13.05 o 
   4   8  16       84.77       96.58     13.30 o 
   5   8  16      213.62      252.86     19.99 o 
   6   8  16      485.22      557.25     32.95 o 
   0   9  16       82.61      103.98     18.63 o 
   1   9  16       47.04       54.86     10.90 o 
   2   9  16       32.89       30.66     12.18 o 
   3   9  16       59.50       76.85     12.33 o 
   4   9  16      367.97      406.81     24.43 o 
   5   9  16       70.07       49.95     13.42 o 
   0  10  16       82.27       55.80     16.15 o 
   1  10  16      387.79      427.30     24.80 o 
   2  10  16       27.41       27.21     11.23 o 
   3  10  16       51.78       66.10     12.22 o 
   4  10  16        1.37       -2.90      8.40 o 
   0  11  16        0.01       -3.52     11.70 o 
   1  11  16      130.96      121.41     15.16 o 
   2  11  16       25.56       10.87     10.84 o 
   1   0  17        0.81      -10.12      7.50 o 
   2   0  17      291.68      356.62     26.74 o 
   3   0  17       50.51       49.02     15.29 o 
   4   0  17        0.84        3.44      8.30 o 
   5   0  17       23.61        6.45     10.29 o 
   6   0  17      116.44      167.07     21.97 o 
   7   0  17       37.87       60.41     16.34 o 
   0   1  17       56.67       42.57     15.29 o 
   1   1  17       66.48       67.73      9.44 o 
   2   1  17       41.18       18.74      6.83 o 
   3   1  17       89.09       95.16      9.94 o 
   4   1  17      298.65      327.60     18.39 o 
   5   1  17       20.83        7.68      7.55 o 
   6   1  17       42.45       41.57     10.23 o 
   7   1  17       36.34       52.18     10.95 o 
   0   2  17       12.04        6.15     10.76 o 
   1   2  17       71.58       93.60     10.56 o 
   2   2  17       52.63       48.26      8.94 o 
   3   2  17      160.53      173.06     13.65 o 
   4   2  17      184.63      200.03     14.79 o 
   5   2  17       10.38       18.30      8.13 o 
   6   2  17       42.72       32.77      9.16 o 
   7   2  17      114.21      124.80     13.29 o 
   0   3  17        7.24        4.48     17.10 o 
   1   3  17       76.28       73.30     16.59 o 
   2   3  17        8.51        2.30      6.76 o 
   3   3  17       18.84       16.93      7.42 o 
   4   3  17       47.97       50.54      9.55 o 
   5   3  17      341.23      334.69     19.14 o 
   6   3  17      115.23      134.35     13.72 o 
   7   3  17       51.47       73.16     11.53 o 
   0   4  17        2.23        8.16     13.07 o 
   1   4  17       11.34       32.25     12.05 o 
   2   4  17      101.13       98.84     12.31 o 
   3   4  17       71.58       53.02     12.66 o 
   4   4  17      158.22      152.36     15.12 o 
   5   4  17       50.83       60.41     10.52 o 
   6   4  17       61.40       49.14      9.96 o 
   7   4  17       93.92      108.58     13.26 o 
   0   5  17        1.87        3.21     11.26 o 
   1   5  17       27.35       15.52      9.23 o 
   2   5  17      126.42      137.76     15.63 o 
   3   5  17       72.42       75.56     11.95 o 
   4   5  17      115.63      112.40     13.72 o 
   5   5  17       37.91       37.33     10.30 o 
   6   5  17      124.97      129.40     15.01 o 
   0   6  17       31.19       43.34     14.02 o 
   1   6  17       68.15       70.19     15.38 o 
   2   6  17       99.05      101.17     26.81 o 
   3   6  17       13.47        5.43     10.99 o 
   4   6  17        5.84        8.51      8.45 o 
   5   6  17       41.25       45.95     11.47 o 
   6   6  17       45.83       57.31     11.87 o 
   0   7  17      108.31      108.76     18.85 o 
   1   7  17       80.93      102.75     16.83 o 
   2   7  17      259.57      284.60     21.93 o 
   3   7  17      162.22      184.25     16.65 o 
   4   7  17      185.45      198.14     19.70 o 
   5   7  17      186.58      185.49     17.48 o 
   0   8  17        1.84       11.16     14.84 o 
   1   8  17       83.88       90.83     14.25 o 
   2   8  17      327.31      399.90     29.59 o 
   3   8  17      181.52      187.93     17.22 o 
   4   8  17       35.07       40.93     13.30 o 
   0   9  17       12.96       29.77     18.66 o 
   1   9  17      442.81      503.92     29.52 o 
   2   9  17       64.85       89.45     14.81 o 
   3   9  17      106.27      151.71     17.81 o 
   0   0  18      176.81      145.23     34.32 o 
   1   0  18        0.18       12.64     16.21 o 
   2   0  18        6.87       -4.91      9.83 o 
   3   0  18      122.93      105.70     17.42 o 
   4   0  18        6.25       -8.49     10.00 o 
   5   0  18      209.14      259.55     32.70 o 
   6   0  18      280.82      328.68     37.73 o 
   0   1  18        9.54        2.57     11.46 o 
   1   1  18      715.39      751.00     55.39 o 
   2   1  18       15.79       19.56      7.52 o 
   3   1  18       43.46       46.49      9.68 o 
   4   1  18       10.05       12.44      8.57 o 
   5   1  18       30.28       34.45     10.36 o 
   6   1  18      205.94      231.82     22.40 o 
   0   2  18       74.17       71.07     25.83 o 
   1   2  18      145.83      148.04     15.38 o 
   2   2  18       57.21       75.46     11.50 o 
   3   2  18      294.49      329.97     20.02 o 
   4   2  18      108.43      122.97     13.40 o 
   5   2  18       60.71       70.87     10.91 o 
   6   2  18       72.19       76.50     12.43 o 
   0   3  18      188.54      146.31     38.25 o 
   1   3  18       62.42       56.07     13.49 o 
   2   3  18      201.01      218.10     24.35 o 
   3   3  18       38.12       43.10     10.09 o 
   4   3  18       69.61       77.34     12.38 o 
   5   3  18      300.78      311.41     19.44 o 
   6   3  18       18.19       24.60      9.17 o 
   0   4  18        0.20       -4.44     13.33 o 
   1   4  18      103.42      133.30     15.64 o 
   2   4  18       12.78       13.53      9.54 o 
   3   4  18      338.53      363.85     24.20 o 
   4   4  18      227.55      224.79     19.15 o 
   5   4  18      225.48      245.47     19.28 o 
   0   5  18        4.95       -3.23     13.29 o 
   1   5  18       46.02       38.78     11.01 o 
   2   5  18      123.02      121.19     25.69 o 
   3   5  18      137.81      169.52     17.78 o 
   4   5  18       17.70       19.79      9.39 o 
   5   5  18      172.27      181.87     17.16 o 
   0   6  18      121.53      104.32     22.78 o 
   1   6  18        5.78        6.51      9.02 o 
   2   6  18       26.59       39.86     11.69 o 
   3   6  18       81.34       85.02     14.10 o 
   4   6  18      397.84      468.77     25.98 o 
   0   7  18        2.51       23.95     16.74 o 
   1   7  18       20.40       22.98     10.52 o 
   2   7  18       62.10       63.50     18.66 o 
   3   7  18       60.56       72.58     14.29 o 
   0   8  18        3.67      -12.44     30.41 o 
   1   8  18       27.99       15.46      9.98 o 
   1   0  19       18.76       -3.45     12.77 o 
   2   0  19      521.91      529.58     44.73 o 
   3   0  19        5.09       -1.97     13.27 o 
   4   0  19      179.01      196.13     30.18 o 
   0   1  19      474.65      569.53     66.04 o 
   1   1  19       79.67      102.31     18.05 o 
   2   1  19       81.36       70.15     17.02 o 
   3   1  19       66.86       77.45     13.22 o 
   4   1  19       13.85        8.86      9.16 o 
   0   2  19       27.03       25.91     23.28 o 
   1   2  19      171.91      177.88     23.07 o 
   2   2  19      160.57      199.24     39.76 o 
   3   2  19       58.01       73.87     13.00 o 
   4   2  19       88.30      107.82     14.44 o 
   0   3  19        0.42        4.91     13.64 o 
   1   3  19      303.89      333.23     26.43 o 
   2   3  19       50.33       61.97     13.74 o 
   3   3  19       10.81       25.07     10.39 o 
   0   4  19        7.18        8.56     15.31 o 
   1   4  19       49.41       44.90     13.31 o 
   2   4  19       15.51        0.49      8.77 o 
   3   4  19      159.21      169.63     21.21 o 
   0   5  19      937.16      934.36     87.27 o 
   1   5  19       92.20       86.37     16.11 o 
                                                 
